# Supplementary material for: Integrative Functional Genomic Analysis of Molecular Signatures and Mechanistic Pathways in the Cell Cycle Underlying Alzheimer's Disease
Source: Oxid Med Cell Longev. 2021 Jul 11;2021:5552623. doi: 10.1155/2021/5552623 (PMC8290224; doi:10.1155/2021/5552623)
Supplement: Supplementary 2 — Supplementary Table S2: list of cell cycle genes. [file 5552623.f2.txt]

Gene.symbol	Gene.title	Phase
AADAC	arylacetamide deacetylase	G2
ABCB1	ATP binding cassette subfamily B member 1	G2/M
ABCG4	ATP binding cassette subfamily G member 4	G2/M
ABHD4	abhydrolase domain containing 4	S
ABTB1	ankyrin repeat and BTB domain containing 1	S
ACACA	acetyl-CoA carboxylase alpha	G1/S
ACOT13	acyl-CoA thioesterase 13	G1/S
ACSL3	acyl-CoA synthetase long chain family member 3	G2/M
ACSL4	acyl-CoA synthetase long chain family member 4	G2
ACVR1	activin A receptor type 1	G1/S
ACYP1	acylphosphatase 1	S
ADAM17	ADAM metallopeptidase domain 17	G1/S
ADAMTS1	ADAM metallopeptidase with thrombospondin type 1 motif 1	G1/S
ADAMTS3	ADAM metallopeptidase with thrombospondin type 1 motif 3	G1/S
ADAMTSL3	ADAMTS like 3	S
ADAT1	adenosine deaminase tRNA specific 1	S
ADCK2	aarF domain containing kinase 2	S
ADCY1	adenylate cyclase 1	S
ADCY6	adenylate cyclase 6	G1/S
ADGRB1	adhesion G protein-coupled receptor B1	G1/S
ADGRB3	adhesion G protein-coupled receptor B3	G2
ADGRE5	adhesion G protein-coupled receptor E5	G2/M
ADGRG6	adhesion G protein-coupled receptor G6	G2
ADIRF	adipogenesis regulatory factor	S
ADORA2B	adenosine A2b receptor	G2
AFF1	AF4/FMR2 family member 1	G1/S
AFG3L1P	AFG3 like matrix AAA peptidase subunit 1, pseudogene	S
AGFG1	ArfGAP with FG repeats 1	G2/M
AGGF1	angiogenic factor with G-patch and FHA domains 1	G1/S
AHI1	Abelson helper integration site 1	G1/S
AHNAK	AHNAK nucleoprotein	M/G1
AIFM2	apoptosis inducing factor mitochondria associated 2	G2/M
AIMP1	aminoacyl tRNA synthetase complex interacting multifunctional protein 1	M/G1
AKAP5	A-kinase anchoring protein 5	G1/S
AKAP9	A-kinase anchoring protein 9	G2/M
AKIRIN2	akirin 2	G2
ALG10	ALG10 alpha-1,2-glucosyltransferase	G1/S
ALPK1	alpha kinase 1	G2
AMD1	adenosylmethionine decarboxylase 1	G2
AMDHD2	amidohydrolase domain containing 2	G1/S
AMIGO2	adhesion molecule with Ig like domain 2	S
AMOTL1	angiomotin like 1	S
AMPH	amphiphysin	G1/S
AMY2B	amylase alpha 2B (pancreatic)	G2
ANGPT2	angiopoietin 2	M/G1
ANK3	ankyrin 3	G1/S
ANKEF1	ankyrin repeat and EF-hand domain containing 1	G1/S
ANKRA2	ankyrin repeat family A member 2	G1/S
ANKRD26	ankyrin repeat domain 26	S
ANKRD28	ankyrin repeat domain 28	M/G1
ANKRD49	ankyrin repeat domain 49	G2
ANKRD9	ankyrin repeat domain 9	G1/S
ANLN	anillin actin binding protein	G2
ANO8	anoctamin 8	G1/S
ANP32E	acidic nuclear phosphoprotein 32 family member E	G2/M
ANTXR2	ANTXR cell adhesion molecule 2	G2/M
ANXA1	annexin A1	M/G1
ANXA3	annexin A3	G2/M
AP1G1	adaptor related protein complex 1 subunit gamma 1	M/G1
AP1S1	adaptor related protein complex 1 subunit sigma 1	G1/S
AP1S2	adaptor related protein complex 1 subunit sigma 2	G2
AP2A2	adaptor related protein complex 2 subunit alpha 2	G2/M
AP2B1	adaptor related protein complex 2 subunit beta 1	G2/M
AP3M2	adaptor related protein complex 3 subunit mu 2	S
APBB3	amyloid beta precursor protein binding family B member 3	S
APC2	APC regulator of WNT signaling pathway 2	G1/S
APEX1	apurinic/apyrimidinic endodeoxyribonuclease 1	G1/S
APOBEC3C	apolipoprotein B mRNA editing enzyme catalytic subunit 3C	S
APOBEC3F	apolipoprotein B mRNA editing enzyme catalytic subunit 3F	S
APOL6	apolipoprotein L6	G1/S
APP	amyloid beta precursor protein	G2/M
APPBP2	amyloid beta precursor protein binding protein 2	M/G1
AREG	amphiregulin	S
ARHGAP11A	Rho GTPase activating protein 11A	G2
ARHGAP19	Rho GTPase activating protein 19	G2
ARHGAP20	Rho GTPase activating protein 20	S
ARHGAP25	Rho GTPase activating protein 25	G2/M
ARHGAP5-AS1	ARHGAP5 antisense RNA 1 (head to head)	G1/S
ARHGEF10	Rho guanine nucleotide exchange factor 10	M/G1
ARHGEF19	Rho guanine nucleotide exchange factor 19	G1/S
ARHGEF39	Rho guanine nucleotide exchange factor 39	G2/M
ARID3B	AT-rich interaction domain 3B	G2
ARIH2	ariadne RBR E3 ubiquitin protein ligase 2	G1/S
ARL5B	ADP ribosylation factor like GTPase 5B	G1/S
ARL6IP1	ADP ribosylation factor like GTPase 6 interacting protein 1	G2/M
ARL6IP6	ADP ribosylation factor like GTPase 6 interacting protein 6	G1/S
ARL8B	ADP ribosylation factor like GTPase 8B	G2
ARMC4	armadillo repeat containing 4	S
ARMC7	armadillo repeat containing 7	G2/M
ARMC8	armadillo repeat containing 8	G2/M
ARPC5L	actin related protein 2/3 complex subunit 5 like	G1/S
ARPP19	cAMP regulated phosphoprotein 19	G2/M
ARRDC1-AS1	ARRDC1 antisense RNA 1	G1/S
ARRDC3	arrestin domain containing 3	G1/S
ASB13	ankyrin repeat and SOCS box containing 13	S
ASB14	ankyrin repeat and SOCS box containing 14	S
ASB7	ankyrin repeat and SOCS box containing 7	G2/M
ASCC3	activating signal cointegrator 1 complex subunit 3	S
ASH1L	ASH1 like histone lysine methyltransferase	G1/S
ASIC1	acid sensing ion channel subunit 1	G1/S
ASPH	aspartate beta-hydroxylase	S
ASPM	abnormal spindle microtubule assembly	G2/M
ASTE1	asteroid homolog 1	G1/S
ATAD2	ATPase family AAA domain containing 2	G1/S
ATAT1	alpha tubulin acetyltransferase 1	G1/S
ATF3	activating transcription factor 3	S
ATF5	activating transcription factor 5	G2/M
ATF7IP2	activating transcription factor 7 interacting protein 2	G2/M
ATG2B	autophagy related 2B	S
ATG3	autophagy related 3	G1/S
ATG7	autophagy related 7	G2/M
ATL2	atlastin GTPase 2	G2
ATM	ATM serine/threonine kinase	G2
ATP1B1	ATPase Na+/K+ transporting subunit beta 1	S
ATP2A2	ATPase sarcoplasmic/endoplasmic reticulum Ca2+ transporting 2	G2/M
ATP6V0E2	ATPase H+ transporting V0 subunit e2	S
AURKA	aurora kinase A	G2/M
AURKB	aurora kinase B	M
AURKC	aurora kinase C	M
AVIL	advillin	G1/S
AZI2	5-azacytidine induced 2	G2/M
AZIN2	antizyme inhibitor 2	G1/S
B2M	beta-2-microglobulin	M/G1
B3GALT6	beta-1,3-galactosyltransferase 6	S
BAALC	BAALC binder of MAP3K1 and KLF4	G1/S
BAG3	BCL2 associated athanogene 3	G2/M
BAIAP2	BAI1 associated protein 2	M/G1
BAMBI	BMP and activin membrane bound inhibitor	G1/S
BANP	BTG3 associated nuclear protein	G2/M
BARD1	BRCA1 associated RING domain 1	G1/S
BBC3	BCL2 binding component 3	G1/S
BBS4	Bardet-Biedl syndrome 4	G1/S
BBX	BBX high mobility group box domain containing	S
BCAR3	BCAR3 adaptor protein, NSP family member	G2
BCAT1	branched chain amino acid transaminase 1	G1/S
BCL11A	BAF chromatin remodeling complex subunit BCL11A	G1/S
BCL11B	BAF chromatin remodeling complex subunit BCL11B	M/G1
BCL2	BCL2 apoptosis regulator	S
BCL2L11	BCL2 like 11	G1/S
BCL6	BCL6 transcription repressor	G1/S
BCL7A	BAF chromatin remodeling complex subunit BCL7A	S
BCORL1	BCL6 corepressor like 1	G1/S
BDKRB1	bradykinin receptor B1	G2/M
BEX4	brain expressed X-linked 4	S
BFAR	bifunctional apoptosis regulator	S
BHLHE41	basic helix-loop-helix family member e41	G1/S
BIN1	bridging integrator 1	G1/S
BIRC3	baculoviral IAP repeat containing 3	G2
BIRC5	baculoviral IAP repeat containing 5	M/G1
BLM	BLM RecQ like helicase	G2
BMF	Bcl2 modifying factor	G1/S
BMP7	bone morphogenetic protein 7	G1/S
BOD1L1	biorientation of chromosomes in cell division 1 like 1	S
BPGM	bisphosphoglycerate mutase	M/G1
BRCA1	BRCA1 DNA repair associated	G1/S
BRCA2	BRCA2 DNA repair associated	G1/S
BRD2	bromodomain containing 2	G2
BRD3	bromodomain containing 3	S
BRD4	bromodomain containing 4	M/G1
BRD8	bromodomain containing 8	G2
BRI3BP	BRI3 binding protein	S
BRIP1	BRCA1 interacting protein C-terminal helicase 1	G1/S
BRSK1	BR serine/threonine kinase 1	G2
BRSK2	BR serine/threonine kinase 2	G2/M
BTBD10	BTB domain containing 10	G2
BTBD3	BTB domain containing 3	G2
BTBD7	BTB domain containing 7	M/G1
BTG3	BTG anti-proliferation factor 3	G2
BTN2A1	butyrophilin subfamily 2 member A1	G2
BTN2A2	butyrophilin subfamily 2 member A2	G2
BTN3A3	butyrophilin subfamily 3 member A3	G1/S
BTRC	beta-transducin repeat containing E3 ubiquitin protein ligase	G2/M
BUB1	BUB1 mitotic checkpoint serine/threonine kinase	G2/M
BUB1B	BUB1 mitotic checkpoint serine/threonine kinase B	G2/M
BUB3	BUB3 mitotic checkpoint protein	M/G1
C16orf72	chromosome 16 open reading frame 72	G2/M
C19orf25	chromosome 19 open reading frame 25	G2/M
C1GALT1	core 1 synthase, glycoprotein-N-acetylgalactosamine 3-beta-galactosyltransferase 1	G1/S
C1QTNF2	C1q and TNF related 2	G1/S
C2CD4C	C2 calcium dependent domain containing 4C	G1/S
C6orf62	chromosome 6 open reading frame 62	M/G1
C9orf116	chromosome 9 open reading frame 116	S
CA2	carbonic anhydrase 2	S
CABYR	calcium binding tyrosine phosphorylation regulated	G2/M
CACNA1C	calcium voltage-gated channel subunit alpha1 C	S
CALD1	caldesmon 1	G2
CALM2	calmodulin 2	G2
CALU	calumenin	M/G1
CAMK2A	calcium/calmodulin dependent protein kinase II alpha	G1/S
CAMK4	calcium/calmodulin dependent protein kinase IV	G1/S
CAPN1	calpain 1	G1/S
CAPN14	calpain 14	G1/S
CAPS2	calcyphosine 2	G1/S
CARD14	caspase recruitment domain family member 14	G1/S
CARD9	caspase recruitment domain family member 9	G2/M
CASC2	cancer susceptibility 2	G1/S
CASP2	caspase 2	G1/S
CASP6	caspase 6	G1/S
CASP8AP2	caspase 8 associated protein 2	G1/S
CBFB	core-binding factor subunit beta	M/G1
CBLB	Cbl proto-oncogene B	G1/S
CCAR2	cell cycle and apoptosis regulator 2	G1/S
CCIN	calicin	M/G1
CCNA2	cyclin A2	G2/M
CCNB1	cyclin B1	G2/M
CCNB2	cyclin B2	G2/M
CCND3	cyclin D3	G1/S
CCNE1	cyclin E1	G1/S
CCNE2	cyclin E2	G1/S
CCNF	cyclin F	G2
CCNK	cyclin K	G2/M
CCR7	C-C motif chemokine receptor 7	S
CCT4	chaperonin containing TCP1 subunit 4	M/G1
CD200	CD200 molecule	G1/S
CD247	CD247 molecule	G1/S
CDC20	cell division cycle 20	G2/M
CDC25A	cell division cycle 25A	G1/S
CDC25B	cell division cycle 25B	G2/M
CDC25C	cell division cycle 25C	G2/M
CDC27	cell division cycle 27	G2
CDC34	cell division cycle 34	G1/S
CDC40	cell division cycle 40	M/G1
CDC42EP2	CDC42 effector protein 2	G2/M
CDC45	cell division cycle 45	G1/S
CDC6	cell division cycle 6	G1/S
CDC7	cell division cycle 7	G2/M
CDCA2	cell division cycle associated 2	G2
CDCA3	cell division cycle associated 3	G2/M
CDCA7L	cell division cycle associated 7 like	G1/S
CDCA8	cell division cycle associated 8	G2/M
CDH10	cadherin 10	G1/S
CDH18	cadherin 18	G1/S
CDH24	cadherin 24	G1/S
CDK1	cyclin dependent kinase 1	G2
CDK14	cyclin dependent kinase 14	G2/M
CDK2	cyclin dependent kinase 2	G1/S
CDK3	cyclin dependent kinase 3	M
CDK4	cyclin dependent kinase 4	G1/S
CDK6	cyclin dependent kinase 6	G1/S
CDK7	cyclin dependent kinase 7	G1/S
CDKL2	cyclin dependent kinase like 2	G1/S
CDKN1A	cyclin dependent kinase inhibitor 1A	S
CDKN1C	cyclin dependent kinase inhibitor 1C	G1/S
CDKN2C	cyclin dependent kinase inhibitor 2C	G2
CDKN2D	cyclin dependent kinase inhibitor 2D	G2
CDKN3	cyclin dependent kinase inhibitor 3	M/G1
CDO1	cysteine dioxygenase type 1	G2
CDR2	cerebellar degeneration related protein 2	G2
CDT1	chromatin licensing and DNA replication factor 1	G1/S
CDV3	CDV3 homolog	G2
CDYL	chromodomain Y like	G2
CEACAM1	carcinoembryonic antigen related cell adhesion molecule 1	G2/M
CEBPA	CCAAT enhancer binding protein alpha	S
CELSR1	cadherin EGF LAG seven-pass G-type receptor 1	G2/M
CENPA	centromere protein A	G2
CENPE	centromere protein E	G2
CENPF	centromere protein F	G2/M
CENPI	centromere protein I	G2
CENPQ	centromere protein Q	G1/S
CENPU	centromere protein U	G1/S
CEP164	centrosomal protein 164	G2/M
CEP250	centrosomal protein 250	G2/M
CEP290	centrosomal protein 290	S
CEP295	centrosomal protein 295	S
CEP55	centrosomal protein 55	G2/M
CEP68	centrosomal protein 68	G1/S
CEP70	centrosomal protein 70	M/G1
CFAP45	cilia and flagella associated protein 45	G2/M
CFLAR	CASP8 and FADD like apoptosis regulator	G2
CHAF1A	chromatin assembly factor 1 subunit A	G1/S
CHAF1B	chromatin assembly factor 1 subunit B	G1/S
CHD7	chromodomain helicase DNA binding protein 7	G1/S
CHD9	chromodomain helicase DNA binding protein 9	G1/S
CHDH	choline dehydrogenase	G1/S
CHEK1	checkpoint kinase 1	G1/S
CHEK2	checkpoint kinase 2	G2/M
CHIC2	cysteine rich hydrophobic domain 2	S
CHKA	choline kinase alpha	G2/M
CHMP1B	charged multivesicular body protein 1B	G1/S
CHMP7	charged multivesicular body protein 7	M
CHRNA10	cholinergic receptor nicotinic alpha 10 subunit	G2/M
CHST6	carbohydrate sulfotransferase 6	G1/S
CHST7	carbohydrate sulfotransferase 7	G2/M
CISH	cytokine inducible SH2 containing protein	G2/M
CIT	citron rho-interacting serine/threonine kinase	G2/M
CKAP2	cytoskeleton associated protein 2	G2
CKS1B	CDC28 protein kinase regulatory subunit 1B	M/G1
CKS2	CDC28 protein kinase regulatory subunit 2	G2/M
CLCN2	chloride voltage-gated channel 2	G1/S
CLDN12	claudin 12	G2
CLDN9	claudin 9	G1/S
CLEC2B	C-type lectin domain family 2 member B	G2/M
CLEC4A	C-type lectin domain family 4 member A	G2/M
CLEC4D	C-type lectin domain family 4 member D	S
CLK1	CDC like kinase 1	G2
CLK4	CDC like kinase 4	G2/M
CLMP	CXADR like membrane protein	G2/M
CLN8	CLN8 transmembrane ER and ERGIC protein	S
CLPX	caseinolytic mitochondrial matrix peptidase chaperone subunit	M/G1
CLSPN	claspin	S
CLTC	clathrin heavy chain	G2/M
CMTM3	CKLF like MARVEL transmembrane domain containing 3	G2
CNBP	CCHC-type zinc finger nucleic acid binding protein	M/G1
CNNM3	cyclin and CBS domain divalent metal cation transport mediator 3	G1/S
CNOT4	CCR4-NOT transcription complex subunit 4	G2/M
CNTRL	centriolin	G2/M
CNTROB	centrobin, centriole duplication and spindle assembly protein	M/G1
COA6	cytochrome c oxidase assembly factor 6	G1/S
COG5	component of oligomeric golgi complex 5	S
COL27A1	collagen type XXVII alpha 1 chain	M/G1
COL4A1	collagen type IV alpha 1 chain	M/G1
COL4A4	collagen type IV alpha 4 chain	S
COQ7	coenzyme Q7, hydroxylase	M/G1
COX7B	cytochrome c oxidase subunit 7B	S
CPA3	carboxypeptidase A3	G2/M
CPM	carboxypeptidase M	G1/S
CPNE8	copine 8	G1/S
CREB5	cAMP responsive element binding protein 5	S
CREBL2	cAMP responsive element binding protein like 2	G1/S
CRIP2	cysteine rich protein 2	S
CRLF3	cytokine receptor like factor 3	G2
CROT	carnitine O-octanoyltransferase	G1/S
CSAD	cysteine sulfinic acid decarboxylase	G1/S
CSNK1D	casein kinase 1 delta	G2
CSNK1E	casein kinase 1 epsilon	G2/M
CSPG4	chondroitin sulfate proteoglycan 4	G2/M
CSRNP2	cysteine and serine rich nuclear protein 2	G2/M
CSTF1	cleavage stimulation factor subunit 1	G2
CSTF2T	cleavage stimulation factor subunit 2 tau variant	G1/S
CTDNEP1	CTD nuclear envelope phosphatase 1	M
CTDSP1	CTD small phosphatase 1	G1/S
CTDSP2	CTD small phosphatase 2	G1/S
CTDSPL	CTD small phosphatase like	G1/S
CTNNA1	catenin alpha 1	M/G1
CTNNB1	catenin beta 1	G1/S
CTNNBIP1	catenin beta interacting protein 1	G2/M
CTNND1	catenin delta 1	G2/M
CTRL	chymotrypsin like	G2/M
CTSK	cathepsin K	G2/M
CTSZ	cathepsin Z	G1/S
CTTNBP2	cortactin binding protein 2	G1/S
CUL5	cullin 5	G1/S
CXADR	CXADR Ig-like cell adhesion molecule	G1/S
CXCL8	C-X-C motif chemokine ligand 8	S
CXXC4	CXXC finger protein 4	G1/S
CYHR1	cysteine and histidine rich 1	G1/S
CYP1A1	cytochrome P450 family 1 subfamily A member 1	G2
CYP26B1	cytochrome P450 family 26 subfamily B member 1	G1/S
CYP2R1	cytochrome P450 family 2 subfamily R member 1	S
CYP2U1	cytochrome P450 family 2 subfamily U member 1	S
CYTH2	cytohesin 2	S
DAAM1	dishevelled associated activator of morphogenesis 1	S
DAPK3	death associated protein kinase 3	M
DBF4	DBF4 zinc finger	G2
DBF4B	DBF4 zinc finger B	G2/M
DCBLD2	discoidin, CUB and LCCL domain containing 2	M/G1
DCLRE1B	DNA cross-link repair 1B	G1/S
DCLRE1C	DNA cross-link repair 1C	G2
DCP2	decapping mRNA 2	G2
DDAH1	dimethylarginine dimethylaminohydrolase 1	S
DDHD1	DDHD domain containing 1	G1/S
DDIT3	DNA damage inducible transcript 3	G1/S
DDX10	DEAD-box helicase 10	G2/M
DDX11	DEAD/H-box helicase 11	S
DDX17	DEAD-box helicase 17	M/G1
DDX39B	DExD-box helicase 39B	M/G1
DDX3X	DEAD-box helicase 3 X-linked	G1/S
DDX52	DExD-box helicase 52	G2/M
DEFB103A	defensin beta 103A	G2/M
DEPDC1	DEP domain containing 1	G2
DEPDC1B	DEP domain containing 1B	G2/M
DGAT2	diacylglycerol O-acyltransferase 2	G1/S
DGCR8	DGCR8 microprocessor complex subunit	S
DHFR	dihydrofolate reductase	G1/S
DHX32	DEAH-box helicase 32 (putative)	G1/S
DIDO1	death inducer-obliterator 1	G1/S
DIS3L2	DIS3 like 3'-5' exoribonuclease 2	M
DISC1	DISC1 scaffold protein	G1/S
DLG1	discs large MAGUK scaffold protein 1	G2
DLGAP1	DLG associated protein 1	S
DLGAP4	DLG associated protein 4	G2
DLGAP5	DLG associated protein 5	G2/M
DLX4	distal-less homeobox 4	G1/S
DMRTA1	DMRT like family A1	G1/S
DNAJA1	DnaJ heat shock protein family (Hsp40) member A1	G2/M
DNAJA4	DnaJ heat shock protein family (Hsp40) member A4	G2/M
DNAJB1	DnaJ heat shock protein family (Hsp40) member B1	G2
DNAJB4	DnaJ heat shock protein family (Hsp40) member B4	G2
DNAJB6	DnaJ heat shock protein family (Hsp40) member B6	G2/M
DNAJC3	DnaJ heat shock protein family (Hsp40) member C3	G1/S
DNM2	dynamin 2	G2/M
DNM3	dynamin 3	G1/S
DOCK11	dedicator of cytokinesis 11	S
DOCK7	dedicator of cytokinesis 7	S
DOK6	docking protein 6	G1/S
DONSON	downstream neighbor of SON	G1/S
DPF3	double PHD fingers 3	G1/S
DRAP1	DR1 associated protein 1	M/G1
DSCC1	DNA replication and sister chromatid cohesion 1	G1/S
DSN1	DSN1 component of MIS12 kinetochore complex	G1/S
DSP	desmoplakin	G2/M
DTNA	dystrobrevin alpha	G1/S
DTX3L	deltex E3 ubiquitin ligase 3L	G1/S
DUSP1	dual specificity phosphatase 1	S
DUSP10	dual specificity phosphatase 10	G1/S
DUSP6	dual specificity phosphatase 6	G2
DUT	deoxyuridine triphosphatase	G1/S
DYNLL1	dynein light chain LC8-type 1	G2/M
DYRK2	dual specificity tyrosine phosphorylation regulated kinase 2	M/G1
DZIP3	DAZ interacting zinc finger protein 3	G2/M
E2F1	E2F transcription factor 1	S
E2F2	E2F transcription factor 2	G1/S
E2F5	E2F transcription factor 5	G2
E2F7	E2F transcription factor 7	S
EAF2	ELL associated factor 2	G1/S
ECT2	epithelial cell transforming 2	G2
EDA	ectodysplasin A	G1/S
EFCAB14	EF-hand calcium binding domain 14	G2/M
EFNA1	ephrin A1	G2/M
EFNA3	ephrin A3	G1/S
EHD1	EH domain containing 1	G2/M
EHMT2	euchromatic histone lysine methyltransferase 2	G1/S
EIF3F	eukaryotic translation initiation factor 3 subunit F	G2/M
EIF3J	eukaryotic translation initiation factor 3 subunit J	G2/M
EIF3L	eukaryotic translation initiation factor 3 subunit L	G1/S
EIF4E	eukaryotic translation initiation factor 4E	G2
EIF5	eukaryotic translation initiation factor 5	S
ELAVL2	ELAV like RNA binding protein 2	G1/S
EMILIN2	elastin microfibril interfacer 2	G2/M
ENC1	ectodermal-neural cortex 1	G2
ENPP4	ectonucleotide pyrophosphatase/phosphodiesterase 4	G1/S
ENPP5	ectonucleotide pyrophosphatase/phosphodiesterase family member 5	G1/S
ENSA	endosulfine alpha	G2/M
EPB41L4B	erythrocyte membrane protein band 4.1 like 4B	G1/S
EPB41L5	erythrocyte membrane protein band 4.1 like 5	G1/S
EPC1	enhancer of polycomb homolog 1	G2
ERC1	ELKS/RAB6-interacting/CAST family member 1	S
ERCC6L2	ERCC excision repair 6 like 2	S
ERLIN2	ER lipid raft associated 2	G1/S
ERN1	endoplasmic reticulum to nucleus signaling 1	G2/M
ERRFI1	ERBB receptor feedback inhibitor 1	S
ESPL1	extra spindle pole bodies like 1, separase	G2/M
ETS2	ETS proto-oncogene 2, transcription factor	G2
EVI2A	ecotropic viral integration site 2A	G2/M
EVI5	ecotropic viral integration site 5	G2
EXO1	exonuclease 1	G1/S
EXOC8	exocyst complex component 8	G2
EXPH5	exophilin 5	G2
EYA3	EYA transcriptional coactivator and phosphatase 3	G2/M
EZH2	enhancer of zeste 2 polycomb repressive complex 2 subunit	G1/S
EZR	ezrin	G2/M
F11R	F11 receptor	M/G1
F2RL2	coagulation factor II thrombin receptor like 2	G1/S
FAIM2	Fas apoptotic inhibitory molecule 2	G2/M
FAM110A	family with sequence similarity 110 member A	G2
FAM117B	family with sequence similarity 117 member B	G1/S
FAM120C	family with sequence similarity 120C	G1/S
FAM171B	family with sequence similarity 171 member B	S
FAM20C	FAM20C golgi associated secretory pathway kinase	G1/S
FAM3C	family with sequence similarity 3 member C	G2
FAM83C	family with sequence similarity 83 member C	M/G1
FAM83D	family with sequence similarity 83 member D	G2
FAM89B	family with sequence similarity 89 member B	G1/S
FAM8A1	family with sequence similarity 8 member A1	S
FANCE	FA complementation group E	G1/S
FANCL	FA complementation group L	G1/S
FANK1	fibronectin type III and ankyrin repeat domains 1	G1/S
FAR1	fatty acyl-CoA reductase 1	G2/M
FAXC	failed axon connections homolog, metaxin like GST domain containing	G1/S
FBXO22	F-box protein 22	G2/M
FBXO32	F-box protein 32	S
FBXO4	F-box protein 4	G1/S
FBXO5	F-box protein 5	G2
FCN1	ficolin 1	S
FDFT1	farnesyl-diphosphate farnesyltransferase 1	G2/M
FGF12	fibroblast growth factor 12	S
FGF13	fibroblast growth factor 13	S
FGF20	fibroblast growth factor 20	G1/S
FGF21	fibroblast growth factor 21	S
FGF5	fibroblast growth factor 5	G2
FGF9	fibroblast growth factor 9	G1/S
FGFBP3	fibroblast growth factor binding protein 3	G1/S
FGFRL1	fibroblast growth factor receptor like 1	S
FH	fumarate hydratase	M/G1
FHL1	four and a half LIM domains 1	G2/M
FIGNL1	fidgetin like 1	G1/S
FIP1L1	factor interacting with PAPOLA and CPSF1	M/G1
FLJ36000	uncharacterized FLJ36000	G1/S
FLJ40194	uncharacterized FLJ40194	G2/M
FN3KRP	fructosamine 3 kinase related protein	S
FNBP4	formin binding protein 4	G2
FNDC5	fibronectin type III domain containing 5	G1/S
FOSL2	FOS like 2, AP-1 transcription factor subunit	S
FOXD4	forkhead box D4	G2/M
FRAT2	FRAT regulator of WNT signaling pathway 2	G1/S
FST	follistatin	S
FTCD	formimidoyltransferase cyclodeaminase	G1/S
FZD1	frizzled class receptor 1	G1/S
FZD7	frizzled class receptor 7	M/G1
FZD8	frizzled class receptor 8	G1/S
FZR1	fizzy and cell division cycle 20 related 1	G2
G2E3	G2/M-phase specific E3 ubiquitin protein ligase	G2/M
GAB1	GRB2 associated binding protein 1	G1/S
GABPB2	GA binding protein transcription factor subunit beta 2	G1/S
GABRQ	gamma-aminobutyric acid type A receptor theta subunit	G1/S
GADD45A	growth arrest and DNA damage inducible alpha	S
GALM	galactose mutarotase	G1/S
GALNT10	polypeptide N-acetylgalactosaminyltransferase 10	G1/S
GALNT13	polypeptide N-acetylgalactosaminyltransferase 13	G2
GAMT	guanidinoacetate N-methyltransferase	S
GAS2L3	growth arrest specific 2 like 3	G2/M
GATA4	GATA binding protein 4	G2/M
GCLC	glutamate-cysteine ligase catalytic subunit	G1/S
GDAP1	ganglioside induced differentiation associated protein 1	G1/S
GEM	GTP binding protein overexpressed in skeletal muscle	M
GEN1	GEN1 Holliday junction 5' flap endonuclease	M
GFOD1	glucose-fructose oxidoreductase domain containing 1	G1/S
GGA1	golgi associated, gamma adaptin ear containing, ARF binding protein 1	G1/S
GHR	growth hormone receptor	G1/S
GIGYF1	GRB10 interacting GYF protein 1	G1/S
GIT2	GIT ArfGAP 2	G2
GJC2	gap junction protein gamma 2	G1/S
GK	glycerol kinase	S
GLCCI1	glucocorticoid induced 1	G1/S
GLDN	gliomedin	G2
GLI3	GLI family zinc finger 3	G1/S
GLIPR2	GLI pathogenesis related 2	S
GLRB	glycine receptor beta	G1/S
GLS	glutaminase	G2/M
GMIP	GEM interacting protein	G1/S
GNAI1	G protein subunit alpha i1	M/G1
GNE	glucosamine (UDP-N-acetyl)-2-epimerase/N-acetylmannosamine kinase	S
GNPNAT1	glucosamine-phosphate N-acetyltransferase 1	M/G1
GOLGA4	golgin A4	M/G1
GOLPH3	golgi phosphoprotein 3	S
GOLPH3L	golgi phosphoprotein 3 like	G2
GOT1	glutamic-oxaloacetic transaminase 1	M/G1
GPAM	glycerol-3-phosphate acyltransferase, mitochondrial	G2
GPANK1	G-patch domain and ankyrin repeats 1	G1/S
GPD2	glycerol-3-phosphate dehydrogenase 2	G1/S
GPR155	G protein-coupled receptor 155	G1/S
GPRASP2	G protein-coupled receptor associated sorting protein 2	G1/S
GPSM2	G protein signaling modulator 2	G2/M
GRASP	general receptor for phosphoinositides 1 associated scaffold protein	M/G1
GREB1	growth regulating estrogen receptor binding 1	G1/S
GRM8	glutamate metabotropic receptor 8	G2
GRPEL2	GrpE like 2, mitochondrial	S
GSC	goosecoid homeobox	G1/S
GSE1	Gse1 coiled-coil protein	G2
GSTT2	glutathione S-transferase theta 2 (gene/pseudogene)	G1/S
GTF2E1	general transcription factor IIE subunit 1	M/G1
GTF2E2	general transcription factor IIE subunit 2	G2
GTPBP2	GTP binding protein 2	S
GTSE1	G2 and S-phase expressed 1	G2/M
GUCA1B	guanylate cyclase activator 1B	G2/M
GUCY1A2	guanylate cyclase 1 soluble subunit alpha 2	S
H2AFX	H2A histone family member X	G2/M
HAUS6	HAUS augmin like complex subunit 6	M/G1
HBEGF	heparin binding EGF like growth factor	S
HCN3	hyperpolarization activated cyclic nucleotide gated potassium channel 3	G1/S
HDAC8	histone deacetylase 8	M/G1
HECA	hdc homolog, cell cycle regulator	S
HECTD1	HECT domain E3 ubiquitin protein ligase 1	G2
HECW2	HECT, C2 and WW domain containing E3 ubiquitin protein ligase 2	M
HEG1	heart development protein with EGF like domains 1	G1/S
HELLS	helicase, lymphoid specific	G1/S
HEMK1	HemK methyltransferase family member 1	G1/S
HEY1	hes related family bHLH transcription factor with YRPW motif 1	G1/S
HHAT	hedgehog acyltransferase	G2
HIPK3	homeodomain interacting protein kinase 3	G2
HIST1H1A	histone cluster 1 H1 family member a	S
HIST1H1E	histone cluster 1 H1 family member e	S
HIST1H2AD	histone cluster 1 H2A family member d	S
HIST1H2AH	histone cluster 1 H2A family member h	S
HIST1H2AJ	histone cluster 1 H2A family member j	S
HIST1H2AM	histone cluster 1 H2A family member m	S
HIST1H2BD	histone cluster 1 H2B family member d	S
HIST1H3B	histone cluster 1 H3 family member b	S
HIST1H4B	histone cluster 1 H4 family member b	S
HIST1H4C	histone cluster 1 H4 family member c	S
HIST1H4D	histone cluster 1 H4 family member d	S
HIST1H4E	histone cluster 1 H4 family member e	S
HIST1H4L	histone cluster 1 H4 family member l	S
HIST2H2AB	histone cluster 2 H2A family member b	S
HIST2H2AC	histone cluster 2 H2A family member c	S
HIST2H2BE	histone cluster 2 H2B family member e	G1/S
HIST3H2A	histone cluster 3 H2A	S
HLA-DQB2	major histocompatibility complex, class II, DQ beta 2	G1/S
HLCS	holocarboxylase synthetase	M/G1
HMGA2	high mobility group AT-hook 2	G2
HMGB2	high mobility group box 2	M/G1
HMGB3	high mobility group box 3	M/G1
HMGCR	3-hydroxy-3-methylglutaryl-CoA reductase	G2
HMMR	hyaluronan mediated motility receptor	G2
HNRNPA0	heterogeneous nuclear ribonucleoprotein A0	M/G1
HNRNPDL	heterogeneous nuclear ribonucleoprotein D like	G2/M
HNRNPF	heterogeneous nuclear ribonucleoprotein F	M/G1
HNRNPH3	heterogeneous nuclear ribonucleoprotein H3	G2/M
HOXA10	homeobox A10	G1/S
HOXA3	homeobox A3	G1/S
HOXA4	homeobox A4	G1/S
HOXA5	homeobox A5	G1/S
HOXA7	homeobox A7	S
HOXB13	homeobox B13	G2/M
HOXB8	homeobox B8	G1/S
HOXB9	homeobox B9	G1/S
HOXC13	homeobox C13	G2/M
HOXD8	homeobox D8	G1/S
HOXD9	homeobox D9	G1/S
HP1BP3	heterochromatin protein 1 binding protein 3	G2
HPS4	HPS4 biogenesis of lysosomal organelles complex 3 subunit 2	S
HSF2	heat shock transcription factor 2	G1/S
HSPA1A	heat shock protein family A (Hsp70) member 1A	G2
HSPA1L	heat shock protein family A (Hsp70) member 1 like	G2
HSPA2	heat shock protein family A (Hsp70) member 2	G2/M
HSPA4	heat shock protein family A (Hsp70) member 4	G2/M
HSPA5	heat shock protein family A (Hsp70) member 5	M/G1
HSPA6	heat shock protein family A (Hsp70) member 6	G2
HSPA8	heat shock protein family A (Hsp70) member 8	G2/M
HSPB8	heat shock protein family B (small) member 8	S
HSPD1	heat shock protein family D (Hsp60) member 1	M/G1
HSPH1	heat shock protein family H (Hsp110) member 1	G2/M
HTN1	histatin 1	G2/M
HTT	huntingtin	M
HUS1B	HUS1 checkpoint clamp component B	G2/M
HYAL1	hyaluronidase 1	G1/S
ICA1	islet cell autoantigen 1	S
ICMT	isoprenylcysteine carboxyl methyltransferase	G1/S
ID2	inhibitor of DNA binding 2	G2/M
ID4	inhibitor of DNA binding 4, HLH protein	G1/S
IDH1	isocitrate dehydrogenase (NADP(+)) 1, cytosolic	G1/S
IER5	immediate early response 5	G2
IFITM1	interferon induced transmembrane protein 1	M/G1
IGF1R	insulin like growth factor 1 receptor	S
IGF2BP2	insulin like growth factor 2 mRNA binding protein 2	M/G1
IGSF3	immunoglobulin superfamily member 3	G1/S
IGSF9	immunoglobulin superfamily member 9	G1/S
IKZF2	IKAROS family zinc finger 2	G1/S
IL10	interleukin 10	G2
IL15	interleukin 15	S
IL17D	interleukin 17D	G1/S
IL23A	interleukin 23 subunit alpha	S
IL24	interleukin 24	G2/M
IL4	interleukin 4	S
IL7	interleukin 7	S
INCENP	inner centromere protein	G2/M
ING5	inhibitor of growth family member 5	S
INO80	INO80 complex ATPase subunit	G1/S
INS	insulin	M
INSR	insulin receptor	G1/S
IP6K2	inositol hexakisphosphate kinase 2	S
IRF1	interferon regulatory factor 1	G1/S
IRF2BP2	interferon regulatory factor 2 binding protein 2	S
IRX3	iroquois homeobox 3	G1/S
IRX4	iroquois homeobox 4	G1/S
IRX5	iroquois homeobox 5	G1/S
ITGAX	integrin subunit alpha X	G1/S
ITGB8	integrin subunit beta 8	S
ITK	IL2 inducible T cell kinase	G1/S
IVNS1ABP	influenza virus NS1A binding protein	G1/S
JAK1	Janus kinase 1	S
JMJD6	jumonji domain containing 6, arginine demethylase and lysine hydroxylase	G2/M
JMY	junction mediating and regulatory protein, p53 cofactor	G1/S
JPH3	junctophilin 3	G2/M
JUNB	JunB proto-oncogene, AP-1 transcription factor subunit	S
JUND	JunD proto-oncogene, AP-1 transcription factor subunit	S
KANK2	KN motif and ankyrin repeat domains 2	G1/S
KAT2B	lysine acetyltransferase 2B	S
KAT6B	lysine acetyltransferase 6B	G1/S
KATNA1	katanin catalytic subunit A1	G2
KCNA1	potassium voltage-gated channel subfamily A member 1	G1/S
KCNA5	potassium voltage-gated channel subfamily A member 5	G1/S
KCNA6	potassium voltage-gated channel subfamily A member 6	G1/S
KCNC1	potassium voltage-gated channel subfamily C member 1	G1/S
KCNC3	potassium voltage-gated channel subfamily C member 3	G1/S
KCNE5	potassium voltage-gated channel subfamily E regulatory subunit 5	G2/M
KCNG3	potassium voltage-gated channel modifier subfamily G member 3	G1/S
KCNH5	potassium voltage-gated channel subfamily H member 5	G2/M
KCNJ14	potassium voltage-gated channel subfamily J member 14	G2/M
KCNJ2	potassium voltage-gated channel subfamily J member 2	G1/S
KCTD8	potassium channel tetramerization domain containing 8	S
KCTD9	potassium channel tetramerization domain containing 9	M/G1
KDM5B	lysine demethylase 5B	G2/M
KDM8	lysine demethylase 8	G2/M
KHDRBS1	KH RNA binding domain containing, signal transduction associated 1	M/G1
KIAA0408	KIAA0408	G1/S
KIAA0586	KIAA0586	G2
KIAA1211	KIAA1211	S
KIF11	kinesin family member 11	G2/M
KIF13B	kinesin family member 13B	G1/S
KIF16B	kinesin family member 16B	S
KIF18A	kinesin family member 18A	G2
KIF20A	kinesin family member 20A	G2/M
KIF20B	kinesin family member 20B	G2
KIF21A	kinesin family member 21A	G1/S
KIF22	kinesin family member 22	G2/M
KIF23	kinesin family member 23	G2
KIF26A	kinesin family member 26A	G1/S
KIF2C	kinesin family member 2C	G2/M
KIF3C	kinesin family member 3C	G1/S
KIF4A	kinesin family member 4A	G2/M
KIF5B	kinesin family member 5B	G2
KIFAP3	kinesin associated protein 3	G2
KIN	Kin17 DNA and RNA binding protein	M/G1
KIRREL2	kirre like nephrin family adhesion molecule 2	G1/S
KLF11	Kruppel like factor 11	G1/S
KLF13	Kruppel like factor 13	S
KLF2	Kruppel like factor 2	S
KLF5	Kruppel like factor 5	S
KLF6	Kruppel like factor 6	G2
KLF7	Kruppel like factor 7	S
KLF9	Kruppel like factor 9	G1/S
KLHL18	kelch like family member 18	G2/M
KLHL22	kelch like family member 22	S
KLHL24	kelch like family member 24	G1/S
KLHL7	kelch like family member 7	G2
KLKB1	kallikrein B1	G1/S
KMT2D	lysine methyltransferase 2D	G2/M
KNSTRN	kinetochore localized astrin (SPAG5) binding protein	G2/M
KNTC1	kinetochore associated 1	S
KPNA2	karyopherin subunit alpha 2	G2/M
KPNA4	karyopherin subunit alpha 4	M/G1
KPNB1	karyopherin subunit beta 1	M
KRTAP19-1	keratin associated protein 19-1	G1/S
KRTAP4-7	keratin associated protein 4-7	M/G1
L3MBTL1	L3MBTL histone methyl-lysine binding protein 1	G1/S
LACTB2	lactamase beta 2	G1/S
LAG3	lymphocyte activating 3	G2/M
LAMA5	laminin subunit alpha 5	G1/S
LAMC1	laminin subunit gamma 1	G2/M
LARP7	La ribonucleoprotein domain family member 7	M/G1
LATS1	large tumor suppressor kinase 1	G1/S
LATS2	large tumor suppressor kinase 2	G1/S
LBR	lamin B receptor	G2
LCA5	lebercilin LCA5	G1/S
LCMT1	leucine carboxyl methyltransferase 1	G2/M
LCMT2	leucine carboxyl methyltransferase 2	G1/S
LCN1	lipocalin 1	G2/M
LGALS8	galectin 8	S
LHX6	LIM homeobox 6	G1/S
LIMK2	LIM domain kinase 2	G1/S
LIN9	lin-9 DREAM MuvB core complex component	G2
LINC00339	long intergenic non-protein coding RNA 339	S
LINGO1	leucine rich repeat and Ig domain containing 1	G1/S
LIPE	lipase E, hormone sensitive type	G2/M
LIPH	lipase H	G1/S
LMO2	LIM domain only 2	G2/M
LMO4	LIM domain only 4	G1/S
LMO7	LIM domain 7	M/G1
LNX1	ligand of numb-protein X 1	G1/S
LRIG3	leucine rich repeats and immunoglobulin like domains 3	G1/S
LRP10	LDL receptor related protein 10	S
LRRC20	leucine rich repeat containing 20	G2/M
LRRFIP1	LRR binding FLII interacting protein 1	M/G1
LSM14A	LSM14A mRNA processing body assembly factor	M/G1
LTV1	LTV1 ribosome biogenesis factor	M/G1
LUC7L3	LUC7 like 3 pre-mRNA splicing factor	G2
LYN	LYN proto-oncogene, Src family tyrosine kinase	S
LYPD2	LY6/PLAUR domain containing 2	M/G1
LZTS1	leucine zipper tumor suppressor 1	G1/S
LZTS3	leucine zipper tumor suppressor family member 3	G1/S
MAF	MAF bZIP transcription factor	S
MAFG	MAF bZIP transcription factor G	S
MAFK	MAF bZIP transcription factor K	S
MAGED2	MAGE family member D2	S
MAGEE1	MAGE family member E1	G1/S
MAGEH1	MAGE family member H1	G1/S
MAGEL2	MAGE family member L2	S
MAML1	mastermind like transcriptional coactivator 1	M/G1
MAMLD1	mastermind like domain containing 1	G2
MAN1A1	mannosidase alpha class 1A member 1	S
MAN1A2	mannosidase alpha class 1A member 2	S
MAN2C1	mannosidase alpha class 2C member 1	G1/S
MANEA	mannosidase endo-alpha	G1/S
MANF	mesencephalic astrocyte derived neurotrophic factor	G2/M
MAP1B	microtubule associated protein 1B	G2
MAP3K5	mitogen-activated protein kinase kinase kinase 5	G1/S
MAPK11	mitogen-activated protein kinase 11	S
MAPKBP1	mitogen-activated protein kinase binding protein 1	G2/M
MAPRE2	microtubule associated protein RP/EB family member 2	G1/S
MARK1	microtubule affinity regulating kinase 1	G1/S
MASTL	microtubule associated serine/threonine kinase like	G1/S
MAT2A	methionine adenosyltransferase 2A	G2
MATN1	matrilin 1	G1/S
MBNL2	muscleblind like splicing regulator 2	G1/S
MBOAT1	membrane bound O-acyltransferase domain containing 1	G1/S
MCM10	minichromosome maintenance 10 replication initiation factor	G1/S
MCM2	minichromosome maintenance complex component 2	G1/S
MCM3	minichromosome maintenance complex component 3	G1/S
MCM4	minichromosome maintenance complex component 4	G1/S
MCM5	minichromosome maintenance complex component 5	G1/S
MCM6	minichromosome maintenance complex component 6	G1/S
MCM7	minichromosome maintenance complex component 7	G1/S
MCM8	minichromosome maintenance 8 homologous recombination repair factor	G1/S
MCM9	minichromosome maintenance 9 homologous recombination repair factor	G1/S
MDM1	Mdm1 nuclear protein	G1/S
MECOM	MDS1 and EVI1 complex locus	S
MECP2	methyl-CpG binding protein 2	G2/M
MED12L	mediator complex subunit 12L	S
MEF2C	myocyte enhancer factor 2C	G2
MEIS1	Meis homeobox 1	S
MEIS2	Meis homeobox 2	G1/S
MELK	maternal embryonic leucine zipper kinase	G2/M
MEPCE	methylphosphate capping enzyme	G1/S
MERTK	MER proto-oncogene, tyrosine kinase	G2/M
MESP1	mesoderm posterior bHLH transcription factor 1	S
METTL4	methyltransferase like 4	G2
MEX3B	mex-3 RNA binding family member B	G1/S
MEX3D	mex-3 RNA binding family member D	G1/S
MFAP3	microfibril associated protein 3	G2/M
MGAT5	alpha-1,6-mannosylglycoprotein 6-beta-N-acetylglucosaminyltransferase	S
MIB1	mindbomb E3 ubiquitin protein ligase 1	S
MICU3	mitochondrial calcium uptake family member 3	S
MIEF2	mitochondrial elongation factor 2	G1/S
MIS18BP1	MIS18 binding protein 1	G2
MKI67	marker of proliferation Ki-67	G2/M
MKNK2	MAPK interacting serine/threonine kinase 2	G2/M
MLLT10	MLLT10 histone lysine methyltransferase DOT1L cofactor	G2/M
MLYCD	malonyl-CoA decarboxylase	G1/S
MMS22L	MMS22 like, DNA repair protein	G1/S
MNDA	myeloid cell nuclear differentiation antigen	S
MNS1	meiosis specific nuclear structural 1	G1/S
MNT	MAX network transcriptional repressor	G1/S
MOAP1	modulator of apoptosis 1	G1/S
MOB1B	MOB kinase activator 1B	G2/M
MOSPD2	motile sperm domain containing 2	G1/S
MPP1	membrane palmitoylated protein 1	G1/S
MPV17	mitochondrial inner membrane protein MPV17	S
MRAS	muscle RAS oncogene homolog	S
MRC2	mannose receptor C type 2	G1/S
MRPS23	mitochondrial ribosomal protein S23	G2/M
MSH2	mutS homolog 2	G1/S
MSH6	mutS homolog 6	G1/S
MSMO1	methylsterol monooxygenase 1	M/G1
MSX1	msh homeobox 1	G2/M
MTCP1	mature T cell proliferation 1	S
MTFR2	mitochondrial fission regulator 2	G2
MTHFD2	methylenetetrahydrofolate dehydrogenase (NADP+ dependent) 2, methenyltetrahydrofolate cyclohydrolase	S
MTM1	myotubularin 1	G2
MTMR4	myotubularin related protein 4	G1/S
MTMR6	myotubularin related protein 6	G2/M
MTR	5-methyltetrahydrofolate-homocysteine methyltransferase	S
MTRF1L	mitochondrial translational release factor 1 like	S
MXD4	MAX dimerization protein 4	S
MYB	MYB proto-oncogene, transcription factor	G1/S
MYH11	myosin heavy chain 11	G2/M
MYH3	myosin heavy chain 3	G2/M
MYLK2	myosin light chain kinase 2	G2/M
MYO10	myosin X	G2/M
MYO19	myosin XIX	S
MYO1E	myosin IE	G1/S
MYO6	myosin VI	S
NAA10	N(alpha)-acetyltransferase 10, NatA catalytic subunit	M
NAA15	N(alpha)-acetyltransferase 15, NatA auxiliary subunit	M/G1
NAA50	N(alpha)-acetyltransferase 50, NatE catalytic subunit	M
NABP2	nucleic acid binding protein 2	G2/M
NACC2	NACC family member 2	G1/S
NANOG	Nanog homeobox	G1/S
NAP1L5	nucleosome assembly protein 1 like 5	G1/S
NAPEPLD	N-acyl phosphatidylethanolamine phospholipase D	G1/S
NAPG	NSF attachment protein gamma	G2/M
NAV1	neuron navigator 1	G2/M
NAV2	neuron navigator 2	M/G1
NAV3	neuron navigator 3	G2
NBR2	neighbor of BRCA1 lncRNA 2	G1/S
NCOA2	nuclear receptor coactivator 2	G1/S
NCOA3	nuclear receptor coactivator 3	G2/M
NCOA7	nuclear receptor coactivator 7	S
NDC80	NDC80 kinetochore complex component	G2
NDE1	nudE neurodevelopment protein 1	G2/M
NDRG4	NDRG family member 4	G1/S
NDUFA10	NADH:ubiquinone oxidoreductase subunit A10	G2/M
NDUFC2	NADH:ubiquinone oxidoreductase subunit C2	M/G1
NEAT1	nuclear paraspeckle assembly transcript 1	G1/S
NECAB3	N-terminal EF-hand calcium binding protein 3	G1/S
NEDD4L	NEDD4 like E3 ubiquitin protein ligase	G2/M
NEIL2	nei like DNA glycosylase 2	M/G1
NEK2	NIMA related kinase 2	G2/M
NEK3	NIMA related kinase 3	M/G1
NEK4	NIMA related kinase 4	M
NET1	neuroepithelial cell transforming 1	G2
NETO1	neuropilin and tolloid like 1	G1/S
NFIA	nuclear factor I A	G1/S
NFIB	nuclear factor I B	G1/S
NFKB1	nuclear factor kappa B subunit 1	G2
NFYB	nuclear transcription factor Y subunit beta	G2
NIF3L1	NGG1 interacting factor 3 like 1	G2
NINJ1	ninjurin 1	S
NKX2-1	NK2 homeobox 1	G1/S
NKX2-2	NK2 homeobox 2	S
NLGN4X	neuroligin 4 X-linked	S
NLRX1	NLR family member X1	G1/S
NME6	NME/NM23 nucleoside diphosphate kinase 6	M
NMRK1	nicotinamide riboside kinase 1	S
NOP16	NOP16 nucleolar protein	G2/M
NOTCH2	notch receptor 2	M/G1
NOTCH4	notch receptor 4	S
NOX5	NADPH oxidase 5	G2
NOXA1	NADPH oxidase activator 1	S
NPAT	nuclear protein, coactivator of histone transcription	S
NPFF	neuropeptide FF-amide peptide precursor	G2/M
NPM1	nucleophosmin 1	M/G1
NR0B1	nuclear receptor subfamily 0 group B member 1	G1/S
NR1D2	nuclear receptor subfamily 1 group D member 2	G1/S
NR3C2	nuclear receptor subfamily 3 group C member 2	S
NRF1	nuclear respiratory factor 1	G2/M
NRGN	neurogranin	S
NRN1	neuritin 1	M/G1
NRTN	neurturin	G1/S
NSFL1C	NSFL1 cofactor	G2/M
NSMCE2	NSE2 (MMS21) homolog, SMC5-SMC6 complex SUMO ligase	M
NUDT4	nudix hydrolase 4	G2
NUF2	NUF2 component of NDC80 kinetochore complex	G2
NUFIP2	nuclear FMR1 interacting protein 2	G2/M
NUMB	NUMB endocytic adaptor protein	G2/M
NUP35	nucleoporin 35	G2
NUP37	nucleoporin 37	G2/M
NUP50	nucleoporin 50	G2
NUP98	nucleoporin 98	G2/M
NUS1	NUS1 dehydrodolichyl diphosphate synthase subunit	M/G1
NUSAP1	nucleolar and spindle associated protein 1	G2
OAZ3	ornithine decarboxylase antizyme 3	G1/S
OCA2	OCA2 melanosomal transmembrane protein	G1/S
OGT	O-linked N-acetylglucosamine (GlcNAc) transferase	S
OIP5	Opa interacting protein 5	G2/M
OLIG1	oligodendrocyte transcription factor 1	G1/S
OLMALINC	oligodendrocyte maturation-associated long intergenic non-coding RNA	G1/S
OPA1	OPA1 mitochondrial dynamin like GTPase	M/G1
OR4N4	olfactory receptor family 4 subfamily N member 4	G1/S
ORC1	origin recognition complex subunit 1	G1/S
ORM2	orosomucoid 2	G2
OSBPL10	oxysterol binding protein like 10	G1/S
OSBPL6	oxysterol binding protein like 6	S
OTUD1	OTU deubiquitinase 1	G1/S
OTUD6B	OTU domain containing 6B	G2/M
OTX1	orthodenticle homeobox 1	S
OVOL2	ovo like zinc finger 2	S
OXGR1	oxoglutarate receptor 1	G1/S
OXR1	oxidation resistance 1	S
P2RY2	purinergic receptor P2Y2	G2/M
P4HA2	prolyl 4-hydroxylase subunit alpha 2	G2/M
PADI1	peptidyl arginine deiminase 1	M/G1
PAEP	progestagen associated endometrial protein	M/G1
PAFAH1B1	platelet activating factor acetylhydrolase 1b regulatory subunit 1	G2/M
PAGE4	PAGE family member 4	S
PAIP1	poly(A) binding protein interacting protein 1	M/G1
PALMD	palmdelphin	G1/S
PANK2	pantothenate kinase 2	S
PAQR4	progestin and adipoQ receptor family member 4	S
PAQR8	progestin and adipoQ receptor family member 8	G1/S
PARD6G	par-6 family cell polarity regulator gamma	G1/S
PARP14	poly(ADP-ribose) polymerase family member 14	S
PARP8	poly(ADP-ribose) polymerase family member 8	S
PARP9	poly(ADP-ribose) polymerase family member 9	G1/S
PASK	PAS domain containing serine/threonine kinase	G1/S
PBX1	PBX homeobox 1	G1/S
PBXIP1	PBX homeobox interacting protein 1	S
PCBP2	poly(rC) binding protein 2	G1/S
PCDH8	protocadherin 8	G1/S
PCDH9	protocadherin 9	G1/S
PCDHB12	protocadherin beta 12	G1/S
PCNA	proliferating cell nuclear antigen	G1/S
PCSK4	proprotein convertase subtilisin/kexin type 4	S
PDE5A	phosphodiesterase 5A	G1/S
PDGFA	platelet derived growth factor subunit A	M/G1
PDGFRA	platelet derived growth factor receptor alpha	G1/S
PEG3	paternally expressed 3	G1/S
PELI2	pellino E3 ubiquitin protein ligase family member 2	G1/S
PER1	period circadian regulator 1	G1/S
PEX13	peroxisomal biogenesis factor 13	G1/S
PEX6	peroxisomal biogenesis factor 6	G1/S
PGBD5	piggyBac transposable element derived 5	G1/S
PGM3	phosphoglucomutase 3	M/G1
PGPEP1	pyroglutamyl-peptidase I	S
PHACTR3	phosphatase and actin regulator 3	G1/S
PHF2	PHD finger protein 2	S
PHF21A	PHD finger protein 21A	G1/S
PHF6	PHD finger protein 6	S
PHF8	PHD finger protein 8	G1/S
PHKA1	phosphorylase kinase regulatory subunit alpha 1	S
PHKG1	phosphorylase kinase catalytic subunit gamma 1	G2
PHLDA1	pleckstrin homology like domain family A member 1	G2
PHLDB2	pleckstrin homology like domain family B member 2	G2
PIAS1	protein inhibitor of activated STAT 1	G1/S
PIF1	PIF1 5'-to-3' DNA helicase	G2
PIK3C2B	phosphatidylinositol-4-phosphate 3-kinase catalytic subunit type 2 beta	G1/S
PIM2	Pim-2 proto-oncogene, serine/threonine kinase	G1/S
PIM3	Pim-3 proto-oncogene, serine/threonine kinase	G2
PITPNB	phosphatidylinositol transfer protein beta	G2
PITPNC1	phosphatidylinositol transfer protein cytoplasmic 1	M/G1
PKD1	polycystin 1, transient receptor potential channel interacting	G1/S
PKD2	polycystin 2, transient receptor potential cation channel	G1/S
PKIA	cAMP-dependent protein kinase inhibitor alpha	G1/S
PKMYT1	protein kinase, membrane associated tyrosine/threonine 1	S
PKNOX1	PBX/knotted 1 homeobox 1	G2
PLA1A	phospholipase A1 member A	G1/S
PLA2G12A	phospholipase A2 group XIIA	G1/S
PLAG1	PLAG1 zinc finger	G1/S
PLAGL1	PLAG1 like zinc finger 1	G1/S
PLAU	plasminogen activator, urokinase	G2
PLCB1	phospholipase C beta 1	G2/M
PLCL2	phospholipase C like 2	G1/S
PLCXD1	phosphatidylinositol specific phospholipase C X domain containing 1	G1/S
PLD1	phospholipase D1	G1/S
PLEKHA1	pleckstrin homology domain containing A1	S
PLEKHA5	pleckstrin homology domain containing A5	G2
PLEKHF1	pleckstrin homology and FYVE domain containing 1	G1/S
PLEKHG3	pleckstrin homology and RhoGEF domain containing G3	G2
PLK1	polo like kinase 1	G2/M
PLK2	polo like kinase 2	G1/S
PLK3	polo like kinase 3	S
PLK4	polo like kinase 4	G2
PLSCR4	phospholipid scramblase 4	G1/S
PMAIP1	phorbol-12-myristate-13-acetate-induced protein 1	S
PML	promyelocytic leukemia	G2/M
PMS2P3	PMS1 homolog 2, mismatch repair system component pseudogene 3	S
PNKD	PNKD metallo-beta-lactamase domain containing	S
PNMA3	PNMA family member 3	G1/S
PNPLA8	patatin like phospholipase domain containing 8	S
PNPT1	polyribonucleotide nucleotidyltransferase 1	G2/M
PNRC2	proline rich nuclear receptor coactivator 2	G2
POLA1	DNA polymerase alpha 1, catalytic subunit	G1/S
POLD3	DNA polymerase delta 3, accessory subunit	S
POLE	DNA polymerase epsilon, catalytic subunit	G1/S
POLE2	DNA polymerase epsilon 2, accessory subunit	G1/S
POLE3	DNA polymerase epsilon 3, accessory subunit	G1/S
POLE4	DNA polymerase epsilon 4, accessory subunit	G1/S
POLG2	DNA polymerase gamma 2, accessory subunit	G2
POTED	POTE ankyrin domain family member D	S
POTEG	POTE ankyrin domain family member G	G1/S
PPARGC1B	PPARG coactivator 1 beta	G2/M
PPAT	phosphoribosyl pyrophosphate amidotransferase	G1/S
PPFIA4	PTPRF interacting protein alpha 4	G1/S
PPIE	peptidylprolyl isomerase E	G2/M
PPM1D	protein phosphatase, Mg2+/Mn2+ dependent 1D	G1/S
PPM1F	protein phosphatase, Mg2+/Mn2+ dependent 1F	G2/M
PPME1	protein phosphatase methylesterase 1	G2/M
PPP1CB	protein phosphatase 1 catalytic subunit beta	M/G1
PPP1CC	protein phosphatase 1 catalytic subunit gamma	M/G1
PPP1R16B	protein phosphatase 1 regulatory subunit 16B	G1/S
PPP1R3E	protein phosphatase 1 regulatory subunit 3E	G1/S
PPP1R9B	protein phosphatase 1 regulatory subunit 9B	G2/M
PPP2R2A	protein phosphatase 2 regulatory subunit Balpha	G2/M
PPP2R5C	protein phosphatase 2 regulatory subunit B'gamma	G2/M
PPP2R5D	protein phosphatase 2 regulatory subunit B'delta	G2/M
PPP2R5E	protein phosphatase 2 regulatory subunit B'epsilon	M/G1
PPP3CA	protein phosphatase 3 catalytic subunit alpha	G1/S
PPP3CB	protein phosphatase 3 catalytic subunit beta	G2/M
PPP3CC	protein phosphatase 3 catalytic subunit gamma	G2
PPP4R4	protein phosphatase 4 regulatory subunit 4	G1/S
PPP6C	protein phosphatase 6 catalytic subunit	G1/S
PPP6R3	protein phosphatase 6 regulatory subunit 3	M/G1
PRADC1	protease associated domain containing 1	S
PRAF2	PRA1 domain family member 2	S
PRC1	protein regulator of cytokinesis 1	G2/M
PRDM10	PR/SET domain 10	G2/M
PREX1	phosphatidylinositol-3,4,5-trisphosphate dependent Rac exchange factor 1	G1/S
PRICKLE2	prickle planar cell polarity protein 2	G2/M
PRIM1	DNA primase subunit 1	S
PRIM2	DNA primase subunit 2	G1/S
PRKAA1	protein kinase AMP-activated catalytic subunit alpha 1	G1/S
PRKAA2	protein kinase AMP-activated catalytic subunit alpha 2	G1/S
PRKACA	protein kinase cAMP-activated catalytic subunit alpha	G2/M
PRKCB	protein kinase C beta	G1/S
PRKCE	protein kinase C epsilon	G1/S
PRKD1	protein kinase D1	G1/S
PRKDC	protein kinase, DNA-activated, catalytic subunit	G1/S
PRMT2	protein arginine methyltransferase 2	G1/S
PROCA1	protein interacting with cyclin A1	S
PROX1	prospero homeobox 1	G1/S
PRPF18	pre-mRNA processing factor 18	G2
PRPS2	phosphoribosyl pyrophosphate synthetase 2	M/G1
PRRX2	paired related homeobox 2	G2/M
PRSS16	serine protease 16	G1/S
PRSS35	serine protease 35	G1/S
PSAP	prosaposin	S
PSCA	prostate stem cell antigen	G1/S
PSD3	pleckstrin and Sec7 domain containing 3	S
PSG2	pregnancy specific beta-1-glycoprotein 2	S
PSIP1	PC4 and SFRS1 interacting protein 1	G1/S
PSMA1	proteasome subunit alpha 1	G2/M
PSMA2	proteasome subunit alpha 2	G2/M
PSMA3	proteasome subunit alpha 3	G2/M
PSMA4	proteasome subunit alpha 4	G2/M
PSMA5	proteasome subunit alpha 5	G2/M
PSMA6	proteasome subunit alpha 6	G2/M
PSMA7	proteasome subunit alpha 7	G2/M
PSMA8	proteasome subunit alpha 8	G2/M
PSMB1	proteasome subunit beta 1	G2/M
PSMB10	proteasome subunit beta 10	G2/M
PSMB11	proteasome subunit beta 11	G2/M
PSMB2	proteasome subunit beta 2	G2/M
PSMB3	proteasome subunit beta 3	G2/M
PSMB4	proteasome subunit beta 4	G2/M
PSMB5	proteasome subunit beta 5	G2/M
PSMB6	proteasome subunit beta 6	G2/M
PSMB7	proteasome subunit beta 7	G2/M
PSMB8	proteasome subunit beta 8	G2/M
PSMB9	proteasome subunit beta 9	G2/M
PSMC3IP	PSMC3 interacting protein	G1/S
PSMD11	proteasome 26S subunit, non-ATPase 11	G2/M
PSMD14	proteasome 26S subunit, non-ATPase 14	G2/M
PSMD7	proteasome 26S subunit, non-ATPase 7	M/G1
PTEN	phosphatase and tensin homolog	G2/M
PTGS2	prostaglandin-endoperoxide synthase 2	S
PTHLH	parathyroid hormone like hormone	S
PTK2	protein tyrosine kinase 2	G2
PTP4A1	protein tyrosine phosphatase 4A1	G1/S
PTPN12	protein tyrosine phosphatase non-receptor type 12	G2
PTPN13	protein tyrosine phosphatase non-receptor type 13	G1/S
PTPN18	protein tyrosine phosphatase non-receptor type 18	G1/S
PTPN2	protein tyrosine phosphatase non-receptor type 2	G2/M
PTPN6	protein tyrosine phosphatase non-receptor type 6	G1/S
PTPRE	protein tyrosine phosphatase receptor type E	S
PTPRR	protein tyrosine phosphatase receptor type R	G2
PTTG1	PTTG1 regulator of sister chromatid separation, securin	G2/M
PTTG1IP	PTTG1 interacting protein	G2/M
PTTG2	pituitary tumor-transforming 2	G2/M
PURA	purine rich element binding protein A	G2/M
PVALB	parvalbumin	G2
PXK	PX domain containing serine/threonine kinase like	S
PYGO1	pygopus family PHD finger 1	G1/S
RAB11FIP1	RAB11 family interacting protein 1	S
RAB1A	RAB1A, member RAS oncogene family	G2/M
RAB26	RAB26, member RAS oncogene family	S
RAB27A	RAB27A, member RAS oncogene family	S
RAB31	RAB31, member RAS oncogene family	M/G1
RAB35	RAB35, member RAS oncogene family	G1/S
RAB39B	RAB39B, member RAS oncogene family	S
RAB3IL1	RAB3A interacting protein like 1	G1/S
RAB4B	RAB4B, member RAS oncogene family	G1/S
RAB8B	RAB8B, member RAS oncogene family	G2/M
RAB9B	RAB9B, member RAS oncogene family	S
RABGEF1	RAB guanine nucleotide exchange factor 1	G2/M
RABIF	RAB interacting factor	G1/S
RABL3	RAB, member of RAS oncogene family like 3	G2/M
RAC2	Rac family small GTPase 2	G2/M
RACGAP1	Rac GTPase activating protein 1	G2/M
RAD1	RAD1 checkpoint DNA exonuclease	G1/S
RAD21	RAD21 cohesin complex component	G2/M
RAD23B	RAD23 homolog B, nucleotide excision repair protein	G2/M
RAD51	RAD51 recombinase	G1/S
RAD54L	RAD54 like	G1/S
RALBP1	ralA binding protein 1	S
RAP2C	RAP2C, member of RAS oncogene family	G2
RAPGEF6	Rap guanine nucleotide exchange factor 6	G1/S
RASEF	RAS and EF-hand domain containing	S
RASSF1	Ras association domain family member 1	G2
RBBP8	RB binding protein 8, endonuclease	S
RBM12	RNA binding motif protein 12	M/G1
RBM14	RNA binding motif protein 14	G2/M
RBM15	RNA binding motif protein 15	M/G1
RBM17	RNA binding motif protein 17	G2/M
RBM6	RNA binding motif protein 6	G2
RBMS3	RNA binding motif single stranded interacting protein 3	G2
RBX1	ring-box 1	G2/M
RCBTB1	RCC1 and BTB domain containing protein 1	G1/S
RCBTB2	RCC1 and BTB domain containing protein 2	G2/M
RCOR1	REST corepressor 1	M/G1
REC8	REC8 meiotic recombination protein	G2/M
REEP4	receptor accessory protein 4	G2/M
REEP5	receptor accessory protein 5	M/G1
REL	REL proto-oncogene, NF-kB subunit	G1/S
RERG	RAS like estrogen regulated growth inhibitor	G2
RFC1	replication factor C subunit 1	S
RFC2	replication factor C subunit 2	S
RFC4	replication factor C subunit 4	G1/S
RFWD3	ring finger and WD repeat domain 3	G1
RFX3	regulatory factor X3	S
RFXAP	regulatory factor X associated protein	G1/S
RGS12	regulator of G protein signaling 12	S
RGS16	regulator of G protein signaling 16	G1/S
RGS17	regulator of G protein signaling 17	G1/S
RGS3	regulator of G protein signaling 3	G2/M
RHEB	Ras homolog, mTORC1 binding	G2
RHOB	ras homolog family member B	S
RHOBTB1	Rho related BTB domain containing 1	S
RIMS4	regulating synaptic membrane exocytosis 4	G1/S
RIN2	Ras and Rab interactor 2	G2
RIPK1	receptor interacting serine/threonine kinase 1	G1/S
RMI1	RecQ mediated genome instability 1	G1/S
RND2	Rho family GTPase 2	S
RNF103	ring finger protein 103	G1/S
RNF114	ring finger protein 114	G2/M
RNF144A	ring finger protein 144A	S
RNF144B	ring finger protein 144B	G1/S
RNF152	ring finger protein 152	S
RNF26	ring finger protein 26	G2/M
RNF4	ring finger protein 4	G2
RNF41	ring finger protein 41	S
RNF8	ring finger protein 8	G2/M
RNPS1	RNA binding protein with serine rich domain 1	G1/S
ROR2	receptor tyrosine kinase like orphan receptor 2	G1/S
RORA	RAR related orphan receptor A	S
RORC	RAR related orphan receptor C	G2
RPA3	replication protein A3	S
RPIA	ribose 5-phosphate isomerase A	G2/M
RPL28	ribosomal protein L28	G2/M
RPS6KA5	ribosomal protein S6 kinase A5	S
RPS6KB1	ribosomal protein S6 kinase B1	G2
RRAD	RRAD, Ras related glycolysis inhibitor and calcium channel regulator	S
RRM2	ribonucleotide reductase regulatory subunit M2	S
RRS1	ribosome biogenesis regulator 1 homolog	G2/M
RSBN1	round spermatid basic protein 1	G2
RSPH3	radial spoke head 3	G2
RSRP1	arginine and serine rich protein 1	G2/M
RTKN2	rhotekin 2	S
RTN4R	reticulon 4 receptor	G1/S
RTP4	receptor transporter protein 4	G1/S
RUNX1	RUNX family transcription factor 1	G2
RUVBL1	RuvB like AAA ATPase 1	G2/M
RWDD2A	RWD domain containing 2A	G1/S
SAC3D1	SAC3 domain containing 1	G1/S
SACS	sacsin molecular chaperone	G2
SAMD9	sterile alpha motif domain containing 9	S
SAMD9L	sterile alpha motif domain containing 9 like	G1/S
SAP30BP	SAP30 binding protein	G2/M
SAPCD2	suppressor APC domain containing 2	G2/M
SATB1	SATB homeobox 1	G1/S
SCN5A	sodium voltage-gated channel alpha subunit 5	S
SDC1	syndecan 1	G1/S
SDCBP	syndecan binding protein	M/G1
SDHAF3	succinate dehydrogenase complex assembly factor 3	G1/S
SEC14L1	SEC14 like lipid binding 1	S
SEC22A	SEC22 homolog A, vesicle trafficking protein	M/G1
SEC62	SEC62 homolog, preprotein translocation factor	G2/M
SEL1L	SEL1L adaptor subunit of ERAD E3 ubiquitin ligase	G2/M
SENP2	SUMO specific peptidase 2	G1/S
SENP6	SUMO specific peptidase 6	M/G1
SERBP1	SERPINE1 mRNA binding protein 1	M/G1
SERP1	stress associated endoplasmic reticulum protein 1	G1/S
SERPINH1	serpin family H member 1	M/G1
SERTAD3	SERTA domain containing 3	G2/M
SESN2	sestrin 2	S
SESN3	sestrin 3	G1/S
SESTD1	SEC14 and spectrin domain containing 1	G1/S
SF1	splicing factor 1	G1/S
SF3B1	splicing factor 3b subunit 1	M/G1
SFPQ	splicing factor proline and glutamine rich	G2/M
SFRP4	secreted frizzled related protein 4	G1/S
SH3BP2	SH3 domain binding protein 2	G1/S
SHCBP1	SHC binding and spindle associated 1	G2/M
SHMT1	serine hydroxymethyltransferase 1	G1/S
SHOX2	short stature homeobox 2	G1/S
SIGLEC6	sialic acid binding Ig like lectin 6	G1/S
SIX4	SIX homeobox 4	G2/M
SKA2	spindle and kinetochore associated complex subunit 2	G2
SKA3	spindle and kinetochore associated complex subunit 3	G2
SLBP	stem-loop binding protein	G1/S
SLC16A7	solute carrier family 16 member 7	G1/S
SLC1A1	solute carrier family 1 member 1	G1/S
SLC1A3	solute carrier family 1 member 3	G2/M
SLC1A5	solute carrier family 1 member 5	G1/S
SLC22A23	solute carrier family 22 member 23	G1/S
SLC25A16	solute carrier family 25 member 16	M/G1
SLC25A21	solute carrier family 25 member 21	G1/S
SLC25A24	solute carrier family 25 member 24	G2
SLC25A27	solute carrier family 25 member 27	G1/S
SLC25A29	solute carrier family 25 member 29	G1/S
SLC25A40	solute carrier family 25 member 40	G1/S
SLC25A5	solute carrier family 25 member 5	G1/S
SLC2A12	solute carrier family 2 member 12	S
SLC2A4	solute carrier family 2 member 4	G1/S
SLC2A4RG	SLC2A4 regulator	G1/S
SLC35E3	solute carrier family 35 member E3	S
SLC38A2	solute carrier family 38 member 2	S
SLC39A8	solute carrier family 39 member 8	M/G1
SLC45A3	solute carrier family 45 member 3	G2/M
SLC4A11	solute carrier family 4 member 11	G1/S
SLC4A4	solute carrier family 4 member 4	G2
SLC4A7	solute carrier family 4 member 7	M/G1
SLC7A2	solute carrier family 7 member 2	G1/S
SLC9A3R1	SLC9A3 regulator 1	G1/S
SLCO1B3	solute carrier organic anion transporter family member 1B3	G2/M
SLCO2A1	solute carrier organic anion transporter family member 2A1	G2/M
SLCO4A1	solute carrier organic anion transporter family member 4A1	G2/M
SMAD6	SMAD family member 6	G1/S
SMARCA2	SWI/SNF related, matrix associated, actin dependent regulator of chromatin, subfamily a, member 2	G1/S
SMARCB1	SWI/SNF related, matrix associated, actin dependent regulator of chromatin, subfamily b, member 1	S
SMARCC2	SWI/SNF related, matrix associated, actin dependent regulator of chromatin subfamily c member 2	S
SMC4	structural maintenance of chromosomes 4	G2/M
SMCO4	single-pass membrane protein with coiled-coil domains 4	S
SMPD1	sphingomyelin phosphodiesterase 1	S
SMPD3	sphingomyelin phosphodiesterase 3	G2
SMPDL3A	sphingomyelin phosphodiesterase acid like 3A	G1/S
SMTN	smoothelin	G2/M
SNAP23	synaptosome associated protein 23	G2
SNAP29	synaptosome associated protein 29	G1/S
SNAPC1	small nuclear RNA activating complex polypeptide 1	G2
SNCG	synuclein gamma	S
SNRPN	small nuclear ribonucleoprotein polypeptide N	S
SNX10	sorting nexin 10	S
SNX21	sorting nexin family member 21	M/G1
SNX22	sorting nexin 22	G2/M
SOAT2	sterol O-acyltransferase 2	G2/M
SOGA1	suppressor of glucose, autophagy associated 1	G2
SON	SON DNA binding protein	G2
SOX2	SRY-box 2	G1/S
SP1	Sp1 transcription factor	G1/S
SP3	Sp3 transcription factor	G2
SP8	Sp8 transcription factor	G1/S
SPAG1	sperm associated antigen 1	S
SPAG16	sperm associated antigen 16	G1/S
SPAG5	sperm associated antigen 5	G2/M
SPAG9	sperm associated antigen 9	G2
SPAST	spastin	M
SPATA19	spermatogenesis associated 19	G2/M
SPATA5L1	spermatogenesis associated 5 like 1	M/G1
SPATA9	spermatogenesis associated 9	G1/S
SPC25	SPC25 component of NDC80 kinetochore complex	G2
SPIN3	spindlin family member 3	G1/S
SPIRE2	spire type actin nucleation factor 2	G1/S
SPON2	spondin 2	G1/S
SPP2	secreted phosphoprotein 2	S
SQLE	squalene epoxidase	G2
SRCAP	Snf2 related CREBBP activator protein	G1/S
SRD5A2	steroid 5 alpha-reductase 2	G2
SRPK3	SRSF protein kinase 3	G2/M
SRRM2	serine/arginine repetitive matrix 2	S
SRSF1	serine and arginine rich splicing factor 1	M/G1
SRSF2	serine and arginine rich splicing factor 2	G2/M
SRSF5	serine and arginine rich splicing factor 5	G1/S
SSBP2	single stranded DNA binding protein 2	G1/S
ST6GAL1	ST6 beta-galactoside alpha-2,6-sialyltransferase 1	G1/S
ST6GALNAC2	ST6 N-acetylgalactosaminide alpha-2,6-sialyltransferase 2	M/G1
STAM2	signal transducing adaptor molecule 2	G2
STAR	steroidogenic acute regulatory protein	M/G1
STARD8	StAR related lipid transfer domain containing 8	G2/M
STK17B	serine/threonine kinase 17b	G2
STK38L	serine/threonine kinase 38 like	S
STON1	stonin 1	G1/S
STX6	syntaxin 6	G2/M
STXBP2	syntaxin binding protein 2	G1/S
SUDS3	SDS3 homolog, SIN3A corepressor complex component	G2/M
SUN2	Sad1 and UNC84 domain containing 2	G2/M
SUPT7L	SPT7 like, STAGA complex gamma subunit	S
SURF6	surfeit 6	G2/M
SUSD6	sushi domain containing 6	G1/S
SYNCRIP	synaptotagmin binding cytoplasmic RNA interacting protein	G2/M
SYNE1	spectrin repeat containing nuclear envelope protein 1	G2/M
SYNE2	spectrin repeat containing nuclear envelope protein 2	S
SYNJ2	synaptojanin 2	S
SYT15	synaptotagmin 15	G2/M
SYT9	synaptotagmin 9	M/G1
SYTL4	synaptotagmin like 4	G1/S
TACC1	transforming acidic coiled-coil containing protein 1	S
TACC3	transforming acidic coiled-coil containing protein 3	G2/M
TAF15	TATA-box binding protein associated factor 15	S
TAF1A	TATA-box binding protein associated factor, RNA polymerase I subunit A	G2
TAF1B	TATA-box binding protein associated factor, RNA polymerase I subunit B	G2/M
TAF4	TATA-box binding protein associated factor 4	G2/M
TAF7	TATA-box binding protein associated factor 7	G2
TAF8	TATA-box binding protein associated factor 8	S
TAOK1	TAO kinase 1	G2
TAOK2	TAO kinase 2	G2
TAOK3	TAO kinase 3	G2
TBC1D22A	TBC1 domain family member 22A	G2
TBC1D5	TBC1 domain family member 5	S
TBC1D8	TBC1 domain family member 8	G1/S
TBL1Y	transducin beta like 1 Y-linked	S
TBL2	transducin beta like 2	G2/M
TCEAL7	transcription elongation factor A like 7	G1/S
TCF19	transcription factor 19	S
TCF3	transcription factor 3	G2/M
TCFL5	transcription factor like 5	G1/S
TCIRG1	T cell immune regulator 1, ATPase H+ transporting V0 subunit a3	G1/S
TDP1	tyrosyl-DNA phosphodiesterase 1	G2/M
TECPR2	tectonin beta-propeller repeat containing 2	G2
TERT	telomerase reverse transcriptase	G1/S
TES	testin LIM domain protein	S
TGFA	transforming growth factor alpha	G2
TGFB3	transforming growth factor beta 3	G1/S
THAP7	THAP domain containing 7	G1/S
THAP8	THAP domain containing 8	G1/S
THBS2	thrombospondin 2	M/G1
THOC2	THO complex 2	M/G1
THOC5	THO complex 5	G1/S
THUMPD2	THUMP domain containing 2	G2/M
TIFA	TRAF interacting protein with forkhead associated domain	G1/S
TIGD5	tigger transposable element derived 5	G1/S
TIMM17B	translocase of inner mitochondrial membrane 17B	G1/S
TIMM23	translocase of inner mitochondrial membrane 23	G2/M
TJP1	tight junction protein 1	G2
TLK2	tousled like kinase 2	G1/S
TLR3	toll like receptor 3	G1/S
TLR6	toll like receptor 6	G1/S
TM4SF1	transmembrane 4 L six family member 1	G2
TMC8	transmembrane channel like 8	G2/M
TMEM138	transmembrane protein 138	G2/M
TMEM167B	transmembrane protein 167B	G2
TMEM217	transmembrane protein 217	S
TMEM243	transmembrane protein 243	S
TMEM254	transmembrane protein 254	G1/S
TMPO	thymopoietin	G2
TMTC1	transmembrane and tetratricopeptide repeat containing 1	S
TNFAIP1	TNF alpha induced protein 1	G2
TNFAIP2	TNF alpha induced protein 2	G2/M
TNFAIP8	TNF alpha induced protein 8	G1/S
TNFRSF25	TNF receptor superfamily member 25	G2/M
TNKS	tankyrase	M
TNS2	tensin 2	G1/S
TOB2	transducer of ERBB2, 2	M/G1
TOMM20	translocase of outer mitochondrial membrane 20	G2/M
TONSL	tonsoku like, DNA repair protein	G1/S
TOP1	DNA topoisomerase I	G2/M
TOP2A	DNA topoisomerase II alpha	G2
TOP3A	DNA topoisomerase III alpha	S
TOR3A	torsin family 3 member A	G1/S
TP53INP1	tumor protein p53 inducible nuclear protein 1	G1/S
TP53RK	TP53 regulating kinase	G2/M
TP53TG3	TP53 target 3	G1/S
TP73	tumor protein p73	S
TPBG	trophoblast glycoprotein	S
TPPP	tubulin polymerization promoting protein	G1/S
TPX2	TPX2 microtubule nucleation factor	G2/M
TRABD	TraB domain containing	G2/M
TRAF1	TNF receptor associated factor 1	S
TRAF3	TNF receptor associated factor 3	G2/M
TRAF6	TNF receptor associated factor 6	G2/M
TRAK2	trafficking kinesin protein 2	G2/M
TREX1	three prime repair exonuclease 1	G1/S
TRIB1	tribbles pseudokinase 1	S
TRIM2	tripartite motif containing 2	G1/S
TRIM36	tripartite motif containing 36	G1/S
TRIM40	tripartite motif containing 40	G2
TRIM43	tripartite motif containing 43	S
TRIM45	tripartite motif containing 45	G1/S
TRIM52	tripartite motif containing 52	G1/S
TRIM56	tripartite motif containing 56	G1/S
TRIM59	tripartite motif containing 59	G2
TRIM68	tripartite motif containing 68	G1/S
TRIM71	tripartite motif containing 71	G1/S
TRMT10A	tRNA methyltransferase 10A	G2/M
TROAP	trophinin associated protein	G2
TSC1	TSC complex subunit 1	G2/M
TSC22D3	TSC22 domain family member 3	G1/S
TSEN54	tRNA splicing endonuclease subunit 54	G1/S
TSLP	thymic stromal lymphopoietin	G1/S
TSPAN5	tetraspanin 5	G2
TSPYL4	TSPY like 4	G1/S
TTC16	tetratricopeptide repeat domain 16	M/G1
TTC39B	tetratricopeptide repeat domain 39B	S
TTK	TTK protein kinase	G2
TTN	titin	M
TTPA	alpha tocopherol transfer protein	G1/S
TTYH2	tweety family member 2	G1/S
TUBA1B	tubulin alpha 1b	M/G1
TUBA1C	tubulin alpha 1c	G2/M
TUBB2B	tubulin beta 2B class IIb	G2/M
TUBD1	tubulin delta 1	G2/M
TULP3	TUB like protein 3	S
TULP4	TUB like protein 4	G2/M
TUT1	terminal uridylyl transferase 1, U6 snRNA-specific	G1/S
TWISTNB	TWIST neighbor	G2/M
TXNRD1	thioredoxin reductase 1	S
TYMS	thymidylate synthetase	G1/S
TYW1	tRNA-yW synthesizing protein 1 homolog	G2
U2AF2	U2 small nuclear RNA auxiliary factor 2	G1/S
U2SURP	U2 snRNP associated SURP domain containing	M/G1
UAP1	UDP-N-acetylglucosamine pyrophosphorylase 1	G2
UBAP2L	ubiquitin associated protein 2 like	G1/S
UBE2C	ubiquitin conjugating enzyme E2 C	G2
UBE2D1	ubiquitin conjugating enzyme E2 D1	G2/M
UBE2D3	ubiquitin conjugating enzyme E2 D3	M/G1
UBE2G1	ubiquitin conjugating enzyme E2 G1	G2/M
UBE2N	ubiquitin conjugating enzyme E2 N	G2/M
UBE2S	ubiquitin conjugating enzyme E2 S	G2/M
UBE3A	ubiquitin protein ligase E3A	G2/M
UBOX5	U-box domain containing 5	G2/M
UBQLN1	ubiquilin 1	G2
UBQLN2	ubiquilin 2	G1/S
UBR5	ubiquitin protein ligase E3 component n-recognin 5	G1/S
UBR7	ubiquitin protein ligase E3 component n-recognin 7 (putative)	S
UBTF	upstream binding transcription factor	G2/M
UBXN8	UBX domain protein 8	M/G1
UGT8	UDP glycosyltransferase 8	S
UHRF1	ubiquitin like with PHD and ring finger domains 1	G1/S
ULK1	unc-51 like autophagy activating kinase 1	S
UNC119	unc-119 lipid binding chaperone	G1/S
UNG	uracil DNA glycosylase	S
URB1-AS1	URB1 antisense RNA 1 (head to head)	S
USP16	ubiquitin specific peptidase 16	M
USP18	ubiquitin specific peptidase 18	G1/S
USP37	ubiquitin specific peptidase 37	G1/S
USP43	ubiquitin specific peptidase 43	G1/S
USP44	ubiquitin specific peptidase 44	M
USP45	ubiquitin specific peptidase 45	S
USP47	ubiquitin specific peptidase 47	G2/M
USP51	ubiquitin specific peptidase 51	S
USP53	ubiquitin specific peptidase 53	G1/S
USPL1	ubiquitin specific peptidase like 1	G2/M
UST	uronyl 2-sulfotransferase	G2
UTP3	UTP3 small subunit processome component	G2/M
VANGL1	VANGL planar cell polarity protein 1	G2/M
VIPR1	vasoactive intestinal peptide receptor 1	S
VMP1	vacuole membrane protein 1	S
VPS29	VPS29 retromer complex component	G1/S
VPS37D	VPS37D subunit of ESCRT-I	G2/M
VPS4A	vacuolar protein sorting 4 homolog A	M
VPS4B	vacuolar protein sorting 4 homolog B	M
VRK1	VRK serine/threonine kinase 1	G2
VSTM4	V-set and transmembrane domain containing 4	S
WASL	WASP like actin nucleation promoting factor	G1/S
WDFY3-AS2	WDFY3 antisense RNA 2	S
WDHD1	WD repeat and HMG-box DNA binding protein 1	G1/S
WDR1	WD repeat domain 1	G2/M
WDR26	WD repeat domain 26	G2/M
WDR3	WD repeat domain 3	M/G1
WDR36	WD repeat domain 36	G2/M
WDR45	WD repeat domain 45	G2
WDR77	WD repeat domain 77	G2/M
WEE1	WEE1 G2 checkpoint kinase	G2
WFDC12	WAP four-disulfide core domain 12	G1/S
WFS1	wolframin ER transmembrane glycoprotein	G1/S
WIPF1	WAS/WASL interacting protein family member 1	S
WSB1	WD repeat and SOCS box containing 1	G2
WTAP	WT1 associated protein	G2
WWOX	WW domain containing oxidoreductase	G1/S
WWTR1	WW domain containing transcription regulator 1	S
XCL2	X-C motif chemokine ligand 2	G1/S
YEATS4	YEATS domain containing 4	G1/S
YIPF5	Yip1 domain family member 5	G2
YPEL2	yippee like 2	S
YPEL4	yippee like 4	G1/S
YTHDF2	YTH N6-methyladenosine RNA binding protein 2	M/G1
YWHAE	tyrosine 3-monooxygenase/tryptophan 5-monooxygenase activation protein epsilon	G2/M
YWHAZ	tyrosine 3-monooxygenase/tryptophan 5-monooxygenase activation protein zeta	G1/S
ZADH2	zinc binding alcohol dehydrogenase domain containing 2	G2
ZBED3	zinc finger BED-type containing 3	G1/S
ZBTB11	zinc finger and BTB domain containing 11	S
ZBTB14	zinc finger and BTB domain containing 14	G1/S
ZBTB21	zinc finger and BTB domain containing 21	G1/S
ZBTB25	zinc finger and BTB domain containing 25	G1/S
ZBTB7A	zinc finger and BTB domain containing 7A	M/G1
ZC2HC1A	zinc finger C2HC-type containing 1A	S
ZC3HAV1	zinc finger CCCH-type containing, antiviral 1	G1/S
ZC4H2	zinc finger C4H2-type containing	G1/S
ZDHHC14	zinc finger DHHC-type containing 14	S
ZDHHC23	zinc finger DHHC-type containing 23	G1/S
ZFAT	zinc finger and AT-hook domain containing	G2/M
ZFPM2	zinc finger protein, FOG family member 2	S
ZFYVE1	zinc finger FYVE-type containing 1	S
ZHX2	zinc fingers and homeoboxes 2	S
ZHX3	zinc fingers and homeoboxes 3	G2/M
ZIC3	Zic family member 3	G1/S
ZMAT3	zinc finger matrin-type 3	S
ZMYM1	zinc finger MYM-type containing 1	G2
ZMYM2	zinc finger MYM-type containing 2	G1/S
ZMYND19	zinc finger MYND-type containing 19	G1/S
ZNF106	zinc finger protein 106	M/G1
ZNF107	zinc finger protein 107	G2/M
ZNF134	zinc finger protein 134	G2/M
ZNF135	zinc finger protein 135	G1/S
ZNF165	zinc finger protein 165	G2
ZNF182	zinc finger protein 182	G2
ZNF202	zinc finger protein 202	G2/M
ZNF207	zinc finger protein 207	G2/M
ZNF214	zinc finger protein 214	G1/S
ZNF22	zinc finger protein 22	M/G1
ZNF226	zinc finger protein 226	S
ZNF24	zinc finger protein 24	M/G1
ZNF26	zinc finger protein 26	G2/M
ZNF264	zinc finger protein 264	G2/M
ZNF267	zinc finger protein 267	G2/M
ZNF324	zinc finger protein 324	S
ZNF33A	zinc finger protein 33A	G1/S
ZNF395	zinc finger protein 395	G1/S
ZNF429	zinc finger protein 429	G2/M
ZNF467	zinc finger protein 467	G1/S
ZNF480	zinc finger protein 480	G1/S
ZNF484	zinc finger protein 484	G2
ZNF514	zinc finger protein 514	G1/S
ZNF519	zinc finger protein 519	G2/M
ZNF548	zinc finger protein 548	G1/S
ZNF561	zinc finger protein 561	M/G1
ZNF572	zinc finger protein 572	G1/S
ZNF580	zinc finger protein 580	S
ZNF587	zinc finger protein 587	G2/M
ZNF589	zinc finger protein 589	G2/M
ZNF610	zinc finger protein 610	G1/S
ZNF614	zinc finger protein 614	G2
ZNF620	zinc finger protein 620	G1/S
ZNF621	zinc finger protein 621	S
ZNF644	zinc finger protein 644	G1/S
ZNF71	zinc finger protein 71	G2/M
ZNF711	zinc finger protein 711	G1/S
ZNF75D	zinc finger protein 75D	G2/M
ZNF8	zinc finger protein 8	G1/S
ZNRF2	zinc and ring finger 2	S
ZRANB2	zinc finger RANBP2-type containing 2	M/G1
ZRANB3	zinc finger RANBP2-type containing 3	G2
ZRSR2	zinc finger CCCH-type, RNA binding motif and serine/arginine rich 2	G2
ZSCAN16	zinc finger and SCAN domain containing 16	G1/S
ZSCAN32	zinc finger and SCAN domain containing 32	S
ZSCAN5A	zinc finger and SCAN domain containing 5A	G2/M
