# Supplementary material for: Integrative Functional Genomic Analysis of Molecular Signatures and Mechanistic Pathways in the Cell Cycle Underlying Alzheimer's Disease
Source: Oxid Med Cell Longev. 2021 Jul 11;2021:5552623. doi: 10.1155/2021/5552623 (PMC8290224; doi:10.1155/2021/5552623)
Supplement: Supplementary 3 — Supplementary Table S3: list of trophic factor receptors. [file 5552623.f3.txt]

Gene.symbol	Gene.title
ACVR1B	activin A receptor type 1B
ACVR1C	activin A receptor type 1C
ACVR2B	activin A receptor type 2B
ACVRL1	activin A receptor like type 1
ADGRG6	adhesion G protein-coupled receptor G6
ADIPOR1	adiponectin receptor 1
ADORA2A	adenosine A2a receptor
ADRA2A	adrenoceptor alpha 2A
ADRB1	adrenoceptor beta 1
ADRB2	adrenoceptor beta 2
AGER	advanced glycosylation end-product specific receptor
AGTR1	angiotensin II receptor type 1
AGTR2	angiotensin II receptor type 2
AGTR4	angiotensin II receptor type 4
ALK	ALK receptor tyrosine kinase
AMFR	autocrine motility factor receptor
AR	androgen receptor
AXL	AXL receptor tyrosine kinase
CASR	calcium sensing receptor
CCR2	C-C motif chemokine receptor 2
CCR3	C-C motif chemokine receptor 3
CCR5	C-C motif chemokine receptor 5
CHRM1	cholinergic receptor muscarinic 1
CHRM2	cholinergic receptor muscarinic 2
CHRNA7	cholinergic receptor nicotinic alpha 7 subunit
CHRNB2	cholinergic receptor nicotinic beta 2 subunit
CNR1	cannabinoid receptor 1
CNR2	cannabinoid receptor 2
CNTFR	ciliary neurotrophic factor receptor
CR1	complement C3b/C4b receptor 1
CRIPTO	teratocarcinoma-derived growth factor 1
CSF1R	colony stimulating factor 1 receptor
CSF3R	colony stimulating factor 3 receptor
CX3CR1	C-X3-C motif chemokine receptor 1
CXCR2	C-X-C motif chemokine receptor 2
CXCR3	C-X-C motif chemokine receptor 3
CXCR4	C-X-C motif chemokine receptor 4
DNER	delta/notch like EGF repeat containing
DRD1	dopamine receptor D1
DRD2	dopamine receptor D2
DRD3	dopamine receptor D3
EGFR	epidermal growth factor receptor
EPHA2	EPH receptor A2
EPHA3	EPH receptor A3
EPHA4	EPH receptor A4
EPHA7	EPH receptor A7
EPHB1	EPH receptor B1
EPHB2	EPH receptor B2
EPHB3	EPH receptor B3
ERBB2	erb-b2 receptor tyrosine kinase 2
ERBB3	erb-b2 receptor tyrosine kinase 3
ERBB4	erb-b2 receptor tyrosine kinase 4
ERS1	estrogen receptor 1
ERS2	estrogen receptor 2
FFAR1	free fatty acid receptor 1
FGFR1	fibroblast growth factor receptor 1
FGFR2	fibroblast growth factor receptor 2
FGFR3	fibroblast growth factor receptor 3
FGFR4	fibroblast growth factor receptor 4
FLT1	fms related receptor tyrosine kinase 1
FLT4	fms related receptor tyrosine kinase 4
FPR1	formyl peptide receptor 1
FRS2	fibroblast growth factor receptor substrate 2
GABRB1	gamma-aminobutyric acid type A receptor subunit beta1
GABRG1	gamma-aminobutyric acid type A receptor subunit gamma1
GABRG2	gamma-aminobutyric acid type A receptor subunit gamma2
GCGR	glucagon receptor
GFRA1	GDNF family receptor alpha 1
GFRA2	GDNF family receptor alpha 2
GFRA3	GDNF family receptor alpha 3
GFRA4	GDNF family receptor alpha 4
GHSR	growth hormone secretagogue receptor
GIPR	gastric inhibitory polypeptide receptor
GLP1R	glucagon like peptide 1 receptor
GLP2R	glucagon like peptide 2 receptor
GPBAR1	G protein-coupled bile acid receptor 1
GPCR	G protein coupled receptor
GPER1	G protein-coupled estrogen receptor 1
GPR182	G protein-coupled receptor 182
GPR19	G protein-coupled receptor 19
GPR3	G protein-coupled receptor 3
GPR32	G protein-coupled receptor 32
GPR39	G protein-coupled receptor 39
GPRC5A	G protein-coupled receptor class C group 5 member A
GRIA1	glutamate ionotropic receptor AMPA type subunit 1
GRIA2	glutamate ionotropic receptor AMPA type subunit 2
GRIA3	glutamate ionotropic receptor AMPA type subunit 3
GRIK1	glutamate ionotropic receptor kainate type subunit 1
GRIK2	glutamate ionotropic receptor kainate type subunit 2
GRIK3	glutamate ionotropic receptor kainate type subunit 3
GRIK4	glutamate ionotropic receptor kainate type subunit 4
GRIN1	glutamate ionotropic receptor NMDA type subunit 1
GRIN2A	glutamate ionotropic receptor NMDA type subunit 2A
GRIN2B	glutamate ionotropic receptor NMDA type subunit 2B
GRK5	G protein-coupled receptor kinase 5
GRM2	glutamate metabotropic receptor 2
GRM5	glutamate metabotropic receptor 5
HRH2	histamine receptor H2
HSPG	heparan sulfate proteoglycan 2
HTR1A	5-hydroxytryptamine receptor 1A
HTR1D	5-hydroxytryptamine receptor 1D
HTR2A	5-hydroxytryptamine receptor 2A
HTR2B	5-hydroxytryptamine receptor 2B
HTR6	5-hydroxytryptamine receptor 6
IARS1	isoleucyl-tRNA synthetase 1
IGF1R	insulin like growth factor 1 receptor
IGF2R	insulin like growth factor 2 receptor
IL1R1	interleukin 1 receptor type 1
IL1R2	interleukin 1 receptor type 2
IL4R	interleukin 4 receptor
IL6R	interleukin 6 receptor
INSR	insulin receptor
IRS1	insulin receptor substrate 1
IRS2	insulin receptor substrate 2
KDR	kinase insert domain receptor
LDLR	low density lipoprotein receptor
LIFR	LIF receptor subunit alpha
LRP1	LDL receptor related protein 1
LRP6	LDL receptor related protein 6
LRP8	LDL receptor related protein 8
M6PR	mannose-6-phosphate receptor, cation dependent
MAGED1	MAGE family member D1
MET	MET proto-oncogene, receptor tyrosine kinase
NGFR	nerve growth factor receptor
NPTXR	neuronal pentraxin receptor
NR4A2	nuclear receptor subfamily 4 group A member 2
NRH2	neurotrophin receptor associated death domain
NTRK1	neurotrophic receptor tyrosine kinase 1
NTRK2	neurotrophic receptor tyrosine kinase 2
NTRK3	neurotrophic receptor tyrosine kinase 3
OSMR	oncostatin M receptor
PDGFR	platelet derived growth factor receptor beta
PGRMC1	progesterone receptor membrane component 1
PPARA	peroxisome proliferator activated receptor alpha
PPARG	peroxisome proliferator activated receptor gamma
PPARGC1A	PPARG coactivator 1 alpha
PTGER3	prostaglandin E receptor 3
PTPRA	protein tyrosine phosphatase receptor type A
PTPRZ1	protein tyrosine phosphatase receptor type Z1
RARA	retinoic acid receptor alpha
RARB	retinoic acid receptor beta
RARG	retinoic acid receptor gamma
RIPK2	receptor interacting serine/threonine kinase 2
RXRA	retinoid X receptor alpha
RXRG	retinoid X receptor gamma
SIGMAR1	sigma non-opioid intracellular receptor 1
SORL1	sortilin related receptor 1
SORT1	sortilin 1
STRA6	signaling receptor and transporter of retinol STRA6
TFRC	transferrin receptor
TGFB1	transforming growth factor beta 1
TGFBR1	transforming growth factor beta receptor 1
TGFBR2	transforming growth factor beta receptor 2
TGFR2	TGF receptor-2 precursor
TLR2	toll like receptor 2
TLR4	toll like receptor 4
TLR7	toll like receptor 7
TLR8	toll like receptor 8
TNFRSF12ATNF receptor superfamily member 12A
TNFRSF1A	TNF receptor superfamily member 1A
TNFRSF1B	TNF receptor superfamily member 1B
TNFRSF21	TNF receptor superfamily member 21
TRAF6	TNF receptor associated factor 6
TRPC6	transient receptor potential cation channel subfamily C member 6
TYRO3	TYRO3 protein tyrosine kinase
UNC5A	unc-5 netrin receptor A
UNC5B	unc-5 netrin receptor B
UNC5C	unc-5 netrin receptor C
UNC5D	unc-5 netrin receptor D
