# Supplementary material for: Integrative Functional Genomic Analysis of Molecular Signatures and Mechanistic Pathways in the Cell Cycle Underlying Alzheimer's Disease
Source: Oxid Med Cell Longev. 2021 Jul 11;2021:5552623. doi: 10.1155/2021/5552623 (PMC8290224; doi:10.1155/2021/5552623)
Supplement: Supplementary 4 — Supplementary Table S4: differential expression of cell cycle-related genes. [file 5552623.f4.txt]

Gene.symbol	logFC	AveExpr	p.value	adj.p.value
ACVR1B	-0.111260988	8.104254428	0.000718877	0.002099386
ACVR2B	0.165396669	6.642945893	4.40E-07	2.46E-06
ACVRL1	0.176660432	6.80920884	0.003885635	0.009581436
ADIPOR1	-0.224509966	7.899373992	3.58E-08	2.49E-07
ADORA2A	0.322307572	6.587229226	6.94E-11	8.39E-10
ADRB2	0.242182775	6.498991314	3.81E-06	1.77E-05
AGER	-0.138250527	5.592543536	0.018585717	0.038002095
AXL	0.417734486	7.425482954	2.06E-11	2.79E-10
CHRM1	-0.53023198	7.038000957	1.70E-15	6.41E-14
CHRM2	-0.125039322	5.810771622	0.021998809	0.044039472
CNR2	0.136835647	4.940145575	0.006530764	0.015223982
CSF1R	0.446636163	7.610788636	5.72E-10	5.73E-09
CSF3R	0.339620023	6.248741661	9.96E-08	6.30E-07
CX3CR1	-0.345804546	7.044645661	0.001026357	0.002903732
CXCR4	0.312957426	6.412364363	1.08E-05	4.60E-05
DNER	-0.301632291	9.253038975	2.39E-05	9.53E-05
EGFR	0.221665089	7.578065271	2.79E-05	0.000110048
EPHA2	0.144834303	5.977123818	0.008269648	0.01875842
EPHA3	-0.263669896	6.840133327	3.73E-06	1.74E-05
EPHA4	-0.703442926	8.93406968	2.94E-13	6.11E-12
EPHB2	0.118347376	6.250747854	0.019030735	0.03879604
EPHB3	0.083898246	6.377401943	0.00272551	0.006990859
ERBB2	0.165175259	6.500699965	0.003301481	0.008277302
ERBB3	0.263727584	6.721433441	7.01E-08	4.57E-07
ERBB4	0.131364096	7.618591501	0.000357025	0.001119099
FGFR1	0.18188062	7.126852156	2.02E-05	8.19E-05
FGFR2	0.110715814	7.831348585	0.002054687	0.005437426
FGFR3	0.422327941	9.870064195	1.36E-08	1.02E-07
FLT1	0.323380917	7.419796928	2.46E-08	1.78E-07
GABRG1	0.258925611	8.224524851	0.000489873	0.001486791
GABRG2	-0.988956742	9.85602285	6.63E-19	7.86E-17
GFRA2	-0.285497807	7.601232014	2.04E-06	9.99E-06
GLP2R	-0.130857165	5.34665737	0.018513807	0.037892927
GPR19	-0.274426266	6.728810334	4.00E-08	2.75E-07
GPR3	-0.151140005	6.543055442	0.004840559	0.011669722
GPR39	-0.135639718	4.603095855	0.01825696	0.037447437
GRIA1	-0.265783628	8.065895336	6.77E-09	5.41E-08
GRIA2	-0.507775915	10.47567225	3.86E-15	1.33E-13
GRIA3	-0.227548508	8.441337322	0.000146994	0.000496969
GRIK1	-0.153369911	6.606967258	0.000481891	0.001465493
GRIK2	-0.216087214	8.303060317	7.47E-06	3.28E-05
GRIK3	0.127814965	6.72188282	0.003397861	0.008492752
GRIN1	-0.169540495	8.26746069	0.017580208	0.036216817
GRIN2A	-0.42558133	8.553717862	5.29E-12	8.15E-11
GRIN2B	0.115999225	7.802151456	0.019709064	0.04003807
HTR6	-0.139809137	5.853844878	0.002857683	0.007302494
IGF2R	0.232635342	7.569161814	3.20E-08	2.25E-07
IL1R1	0.41771637	6.00942142	9.56E-09	7.42E-08
IL4R	0.545034828	6.468956505	2.23E-12	3.78E-11
IL6R	0.231486016	6.610643729	7.20E-06	3.17E-05
LDLR	0.222769935	7.61047469	0.000141873	0.000481082
LIFR	0.351255188	8.816853247	1.74E-07	1.05E-06
LRP6	0.204651942	7.410126098	4.67E-09	3.85E-08
M6PR	-0.087735499	8.247190125	0.007675012	0.017576843
MAGED1	-0.491732649	9.972323263	4.12E-18	3.61E-16
MET	-0.38729055	7.640444885	1.92E-10	2.12E-09
NPTXR	-0.42034908	7.684175122	3.03E-12	4.96E-11
NR4A2	0.255643257	7.094443682	0.000130696	0.000446056
NTRK1	-0.118440607	5.241609798	0.01703432	0.035256842
NTRK2	0.188809404	10.67703989	0.000585621	0.001744493
NTRK3	0.115455315	8.358630932	0.000996898	0.002829751
OSMR	0.354535905	6.725346788	8.44E-08	5.41E-07
PGRMC1	-0.548398659	9.752925852	5.61E-15	1.85E-13
PPARA	0.196674816	6.552741121	1.30E-07	8.05E-07
PTPRA	0.148275609	8.965834265	1.53E-05	6.32E-05
RARB	-0.163595865	6.416671138	0.004688823	0.011353939
RXRA	0.383469453	8.636398518	4.38E-12	6.85E-11
SORL1	-0.129616062	9.560703232	0.000198946	0.000657499
SORT1	-0.133090057	10.47518289	0.00308954	0.007811797
TGFBR1	0.244914061	6.896624323	6.86E-08	4.49E-07
TGFBR2	0.245633082	7.09749421	0.000204555	0.00067473
TLR2	0.129341452	5.108536596	0.00993366	0.022040962
TLR4	0.251857171	6.692954171	0.000107171	0.000372364
TNFRSF1A	0.490187138	7.662154306	4.66E-14	1.20E-12
TNFRSF1B	0.451973715	7.77336116	4.24E-11	5.37E-10
TNFRSF21	-0.268823465	8.089406279	1.34E-08	1.01E-07
UNC5B	0.269573098	7.034286596	2.83E-08	2.02E-07
ABHD4	0.159636901	6.65947923	0.00018228	0.000605931
ABTB1	0.126711067	7.904328643	0.003109543	0.007850764
ACACA	-0.138370826	8.272499772	7.14E-05	0.000257599
ACSL3	-0.319696191	9.395943871	1.35E-08	1.02E-07
ACSL4	-0.432007064	7.347216066	1.50E-09	1.38E-08
ACVR1	0.11538821	7.011660505	0.008415165	0.019039955
ACYP1	-0.215766775	8.018213359	5.07E-06	2.30E-05
ADAM17	0.295423658	7.652016318	4.19E-07	2.36E-06
ADAMTS1	0.574824224	7.111391773	3.73E-14	9.88E-13
ADAMTSL3	0.127838544	6.038765771	0.002032972	0.005385171
ADCY1	-0.543494869	9.442089376	1.06E-12	1.94E-11
ADCY6	0.117702585	7.344670871	0.002277835	0.005960213
ADORA2B	0.156428528	6.33065304	0.016500252	0.034359407
AFF1	0.283790955	8.017029809	9.28E-11	1.09E-09
AGFG1	-0.116398855	8.180973029	0.001791229	0.004802474
AGGF1	-0.16566077	7.588262553	9.54E-05	0.000334647
AHI1	-0.299970777	8.936227583	4.07E-08	2.79E-07
AHNAK	0.797396917	8.906574218	2.01E-21	5.73E-19
AIFM2	0.123857905	5.796090154	0.000378812	0.001182738
AKAP5	-0.19042298	6.759338137	4.94E-05	0.00018532
AKAP9	0.097511098	7.890879348	0.000232052	0.000756853
AKIRIN2	-0.269645116	8.037819022	8.15E-08	5.24E-07
ALPK1	0.168135493	5.736711866	2.56E-05	0.000101437
AMD1	-0.148812129	8.97890062	0.000857429	0.002469735
AMDHD2	-0.119780027	6.317907915	0.018345302	0.037617356
AMPH	-0.673578879	8.781489774	2.20E-12	3.74E-11
ANGPT2	0.476394832	6.143908774	2.49E-07	1.46E-06
ANK3	-0.208173179	9.541827574	0.000149572	0.000505185
ANKRA2	-0.121832516	6.64474274	0.010911615	0.023894171
ANKRD28	-0.12513489	7.807071353	0.000289763	0.000926522
ANKRD9	0.289007414	8.018528946	1.82E-10	2.02E-09
ANLN	0.706832463	7.778252361	2.03E-18	2.03E-16
ANP32E	0.141772577	7.100586192	2.24E-05	8.99E-05
ANTXR2	0.376359293	6.629944755	1.59E-15	6.06E-14
ANXA3	0.222340386	6.145745	0.001963262	0.005218705
AP1G1	-0.101064795	8.506252752	0.001776995	0.004769919
AP1S1	-0.205122177	8.12451674	3.15E-10	3.32E-09
AP1S2	-0.238707721	8.419442156	4.40E-07	2.46E-06
AP2B1	-0.146362025	8.366894465	1.10E-05	4.68E-05
AP3M2	-0.381100499	8.979463025	1.67E-13	3.69E-12
APBB3	-0.29797818	8.210033766	4.29E-11	5.42E-10
APEX1	-0.304253137	8.474858626	2.04E-09	1.82E-08
APOBEC3F	0.221166826	5.843852031	0.000706102	0.002066048
APP	-0.19788751	10.73460164	0.014022021	0.029774483
APPBP2	-0.253260071	8.593262232	1.84E-09	1.66E-08
ARHGAP19	0.190904017	6.025857323	8.41E-05	0.000298218
ARHGAP20	-0.449874913	6.830618964	1.56E-14	4.61E-13
ARHGEF10	0.354382549	7.78413122	2.79E-13	5.85E-12
ARID3B	0.295675268	5.881075778	7.02E-08	4.57E-07
ARL6IP1	-0.440530183	11.45296704	8.29E-17	4.79E-15
ARPC5L	-0.294517235	8.126878974	9.22E-11	1.08E-09
ATP1B1	-0.79760298	11.35285642	9.86E-16	4.00E-14
ATP2A2	-0.708787542	10.72821369	6.71E-20	1.12E-17
ATP6V0E2	-0.192919275	9.943314659	5.12E-09	4.17E-08
AVIL	0.097671847	5.995642687	0.013544178	0.028885377
B2M	0.254054118	10.48023355	0.00039537	0.001229711
BAG3	0.504202545	7.928792347	7.48E-08	4.84E-07
BAIAP2	-0.276778903	7.92834409	1.42E-07	8.76E-07
BAMBI	0.283012554	6.798302311	5.74E-05	0.000211557
BANP	0.237731142	7.816374767	8.98E-06	3.88E-05
BARD1	0.299711464	5.910973651	3.33E-08	2.34E-07
BBC3	0.216974992	6.842411548	4.58E-05	0.000172814
BBS4	0.210150197	7.276885765	3.99E-05	0.000152583
BBX	0.457809904	8.272011946	1.70E-18	1.75E-16
BCAR3	0.192037063	6.568420657	0.001544161	0.004199319
BCAT1	-0.363285618	6.946499236	1.00E-10	1.17E-09
BCL11A	-0.23915723	8.288709008	0.003204547	0.008069772
BCL11B	-0.14244517	6.534803786	0.008932835	0.020055304
BCL2	0.335828396	7.873593047	5.02E-12	7.77E-11
BCL6	0.553177846	9.116698648	9.70E-19	1.12E-16
BCORL1	0.19607164	6.866478504	5.61E-07	3.08E-06
BFAR	0.107144848	6.948574892	0.016670535	0.034634911
BIRC3	0.252059368	6.994648807	9.89E-05	0.000345884
BLM	0.185735357	5.60914932	2.13E-05	8.57E-05
BMP7	0.441518986	7.212718185	1.04E-09	9.90E-09
BPGM	-0.122396764	6.816330793	0.003015738	0.007649227
BRCA1	0.311229843	5.815589644	2.69E-08	1.93E-07
BRCA2	-0.178976852	4.302570422	0.003363896	0.008415324
BRD2	0.14629873	9.401594673	0.000586682	0.001746513
BRI3BP	-0.087418826	8.281978513	0.00688938	0.01597556
BRSK1	0.216282905	9.331343532	0.000238507	0.000775132
BRSK2	0.192169794	8.286355184	0.000169867	0.000568397
BTBD10	-0.521882645	8.552430004	3.37E-15	1.18E-13
BTBD3	-0.337021724	9.203034501	5.92E-11	7.29E-10
BTBD7	0.156499188	7.916069364	9.41E-05	0.000330496
BTN2A1	-0.276872266	7.349029747	5.00E-09	4.08E-08
BTN2A2	0.13387656	6.2530023	0.000579591	0.001728788
BTRC	-0.131094773	8.172166109	9.78E-05	0.000342204
C16orf72	0.083567638	8.264517189	0.011583985	0.025147966
C19orf25	0.138489203	6.688168638	0.000618535	0.001833753
C1GALT1	0.089497145	6.674520842	0.014606419	0.030881176
CA2	0.205675745	8.458248922	0.009463806	0.021104565
CABYR	-0.303514414	6.712278895	1.49E-08	1.12E-07
CALD1	0.766288268	8.337777374	4.88E-15	1.63E-13
CALU	0.155394536	7.130823144	1.72E-07	1.04E-06
CAMK4	-0.288344497	7.755396388	4.05E-12	6.37E-11
CAPN1	0.141474332	7.841950801	0.002027201	0.005373006
CARD9	0.220331778	6.200720404	1.23E-05	5.17E-05
CASP2	0.221266368	7.679169993	7.93E-11	9.49E-10
CASP6	0.296606197	5.756294714	2.89E-09	2.50E-08
CASP8AP2	0.086535883	6.050183078	0.016007512	0.03346069
CBFB	0.279412193	8.088563131	7.62E-10	7.42E-09
CBLB	0.268157711	7.377587231	2.79E-14	7.67E-13
CCIN	-0.167336472	4.465370343	0.000555321	0.001662196
CCND1	0.364445112	7.594367693	5.07E-08	0.00000034
CCND3	0.140645937	8.787761041	0.000501939	0.001520039
CCNK	0.106010609	7.939282858	5.74E-04	1.71E-03
CCT4	-0.277336258	8.00973105	2.01E-08	0.000000147
CD200	-0.275683349	7.553638768	2.64E-05	0.000104388
CDC25B	0.144755155	7.97275807	5.26E-05	1.96E-04
CDC40	-0.422962495	7.780991878	6.86E-12	1.03E-10
CDC7	-0.185878103	6.493358207	7.11E-05	0.000256563
CDCA7L	0.22699227	5.942041763	5.92E-05	2.17E-04
CDH10	-0.383384475	8.561732639	1.93E-13	4.21E-12
CDK2	0.249019832	5.650445471	0.00000786	0.0000344
CDK3	0.12890547	5.97867935	1.27E-04	4.36E-04
CDK4	0.172670287	7.571017298	0.000000298	0.00000173
CDK5	-0.404411593	7.607456539	5.10E-13	1.01E-11
CDK6	0.162759797	6.172675602	0.000139392	0.000473844
CDK7	-0.280402327	6.722833066	6.25E-06	2.79E-05
CDKL2	-0.16235347	7.546447655	0.011495326	0.024987217
CDKN1A	0.476645129	7.408356526	1.22E-08	9.27E-08
CDKN2A	0.119648091	5.793998276	8.08E-03	1.84E-02
CDKN2D	-0.171338705	6.934109463	0.00010899	0.000378203
CDKN3	-0.243966492	5.908585736	4.33E-05	0.000164031
CDO1	-0.34763087	8.094923	2.97E-09	2.56E-08
CENPE	-0.130028164	4.875025739	0.002325613	0.006075127
CENPF	-0.217484244	5.464980385	8.09E-05	2.88E-04
CEP164	0.336539418	7.3012121	2.36E-10	2.54E-09
CEP250	0.120840191	6.318635992	5.84E-04	1.74E-03
CEP290	0.344054364	7.028734248	1.02E-10	1.18E-09
CEP68	-0.129225282	7.266074435	2.46E-04	7.98E-04
CEP70	0.290565765	6.536087111	1.29E-10	1.46E-09
CFLAR	0.55639697	7.948304309	9.46E-18	7.39E-16
CHDH	0.425296761	7.26718086	3.53E-14	9.45E-13
CHMP1B	-0.291265933	7.380613267	5.77E-08	0.000000384
CHRNA10	0.157878597	5.256153806	0.000408843	0.001267006
CHST6	0.702286826	6.342405896	1.94E-17	1.34E-15
CHST7	0.200009209	6.890674144	0.00345978	0.008629893
CIT	-0.210390058	8.58456898	0.00013964	0.000474449
CLEC2B	0.231715883	5.719811646	6.27E-06	2.80E-05
CLEC4A	0.14018065	5.530300033	0.003145122	0.007934734
CLK1	0.19652203	8.549960546	3.91E-04	1.22E-03
CLN8	0.427590277	7.161937782	3.84E-16	1.75E-14
CLSPN	-0.157710746	5.227544795	0.002546583	0.006589994
CLTC	-0.515620335	9.581790173	1.01E-18	1.14E-16
CMTM3	0.449415187	7.233659257	3.04E-11	3.99E-10
CNBP	-0.139655006	9.587856207	0.010069003	0.022294253
CNNM3	0.515836207	7.306125804	6.38E-15	2.06E-13
COL27A1	0.188397265	7.798106755	4.18E-06	1.93E-05
COL4A1	0.205423797	6.856679749	2.64E-03	6.80E-03
COL4A4	0.217153786	5.428778093	0.00004	0.000152948
COX7B	-0.248200882	8.697504674	1.41E-08	0.000000107
CPM	0.277416046	6.752320152	0.000000101	0.000000638
CPNE8	-0.127920723	7.638682317	0.0228409	0.045518745
CREB5	0.213612474	7.420114278	3.34E-04	1.05E-03
CROT	0.149735828	7.338953272	3.04E-04	9.68E-04
CSNK1E	0.11053949	9.096430143	4.88E-03	1.17E-02
CSPG4	0.445177091	6.359302758	3.20E-09	2.72E-08
CSRNP2	-0.358262068	8.053295803	6.69E-10	6.57E-09
CTDSP1	0.455711166	7.498040939	9.33E-13	1.74E-11
CTDSP2	0.445998834	8.743336244	6.98E-20	1.15E-17
CTDSPL	0.283373209	8.725270092	1.01E-09	9.61E-09
CTNNA1	0.180843619	9.111356328	0.000000394	0.00000223
CTNNBIP1	-0.10523452	7.280066472	3.96E-03	9.74E-03
CTNND1	0.085819529	7.753786335	5.56E-03	1.32E-02
CTRL	0.170853667	5.129818589	4.62E-04	1.41E-03
CTSZ	0.30240375	7.05285039	5.08E-07	2.81E-06
CUL5	-0.202978485	8.050864618	0.00000552	0.000025
CXADR	-0.278045599	7.024687857	0.00000135	0.00000684
CYP26B1	-0.589757597	6.902624712	3.16E-12	5.13E-11
CYP2R1	-0.102394433	6.654509098	0.004562609	0.011081663
CYP2U1	0.139253449	6.81716073	0.000427672	0.001320271
CYTH2	0.115328081	7.860218677	2.31E-02	4.59E-02
DAAM1	0.174172339	8.754214225	1.06E-03	2.98E-03
DCLRE1B	0.092715585	5.542389612	1.91E-02	0.038892909
DCLRE1C	0.442770739	8.4874868	1.63E-10	1.82E-09
DDX10	-0.37404306	7.299012549	7.84E-14	1.89E-12
DDX52	0.183473053	6.947196919	0.0000956	0.000334982
DGAT2	-0.161917908	6.610589019	6.30E-03	1.47E-02
DGCR8	0.227745024	7.078272798	4.77E-11	5.98E-10
DIS3L2	0.134527363	7.182411081	7.30E-03	1.68E-02
DISC1	0.206311341	6.205991141	1.14E-05	0.0000482
DLX4	-0.084716889	5.613037621	2.30E-02	0.045851698
DNAJA4	-0.366650941	8.68808796	6.58E-08	4.31E-07
DNAJB6	-0.258080408	7.758494145	8.01E-05	2.86E-04
DNAJC3	0.099624277	7.413231617	8.60E-05	3.04E-04
DNM3	-0.634126053	8.861046487	7.82E-21	1.78E-18
DOCK7	0.120469231	7.500404437	2.02E-05	8.16E-05
DOK6	-0.259766464	7.339428011	1.42E-07	8.72E-07
DPF3	0.309734025	6.216758489	1.20E-05	5.06E-05
DSP	0.271815702	6.125690853	6.80E-06	3.01E-05
DTNA	0.490458836	10.49497867	9.19E-11	1.08E-09
DTX3L	0.154764347	6.516965909	0.0000216	0.0000869
DUSP1	0.53227943	8.831421336	0.000000218	0.0000013
DUSP10	0.175212058	5.64792637	4.70E-04	1.43E-03
DUSP6	-0.237694785	7.645828329	0.000106017	0.000368633
DUT	0.115492866	7.471586854	3.74E-03	9.27E-03
DZIP3	-0.172617683	7.756410221	4.50E-07	2.52E-06
EDA	0.103615363	5.559788363	1.50E-02	3.16E-02
EFNA1	0.33659856	6.992479696	0.00000027	0.00000158
EHD1	0.268197607	7.525755822	8.93E-08	0.00000057
EHMT2	-0.197140104	7.05237271	0.0000125	0.0000524
EIF3F	-0.123590145	8.734365536	2.08E-04	6.85E-04
EIF3J	-0.149517456	7.662255876	0.000291952	0.000931986
EIF3L	-0.099891601	10.70054258	1.45E-04	4.92E-04
EIF4E	-0.18220227	7.153059382	2.29E-05	9.17E-05
EIF5	-0.162571214	8.677095638	5.45E-04	1.63E-03
ELAVL2	-0.447655338	7.766427477	4.08E-11	5.2E-10
EMILIN2	0.261018295	6.167155031	5.10E-07	2.82E-06
ENC1	-1.105629413	10.25213333	3.69E-15	1.28E-13
ENPP4	-0.262192799	6.911177991	5.71E-05	2.10E-04
ENPP5	-0.40154673	7.303155762	1.75E-10	1.95E-09
ENSA	-0.199412068	7.836101797	4.73E-08	0.000000319
EPB41L4B	-0.281134537	7.765844767	1.22E-09	1.14E-08
EPB41L5	0.125067496	8.18357062	1.27E-03	3.52E-03
EPC1	0.153195689	7.412933688	1.76E-03	4.74E-03
ERLIN2	0.220121224	7.199614242	0.0000018	0.0000089
ERN1	0.215559861	6.515412972	1.89E-06	9.33E-06
ETS2	-0.264071523	8.474556296	0.0000057	0.0000257
EVI2A	0.155068582	7.160723285	2.31E-02	4.59E-02
EVI5	0.357045403	8.288472342	3.61E-09	3.04E-08
EXOC8	-0.150654771	6.799099046	0.000190634	0.000631707
EZR	0.860787567	9.489177508	1.76E-21	5.60E-19
FAIM2	-0.23555587	10.35599317	0.00000693	0.0000306
FAM83C	-0.134958188	5.363115109	0.018842495	0.038446673
FANCE	0.438648512	6.295765869	1.56E-13	3.48E-12
FBXO4	-0.11349291	6.402266395	0.016147505	0.033712107
FBXO5	0.199973872	5.719684578	0.000855432	0.002465022
FGF12	-0.800305079	8.804776922	1.13E-21	3.76E-19
FGF13	-0.21756312	7.46773628	0.002863868	0.007315566
FGF5	-0.172425317	5.663310129	3.43E-03	0.008566306
FGF9	-0.301747278	7.711488031	1.10E-06	5.73E-06
FGFBP3	-0.151594054	5.614212248	5.97E-03	1.41E-02
FGFRL1	0.275209381	7.218376873	8.66E-05	3.06E-04
FH	-0.45093597	8.349263539	5.41E-18	4.54E-16
FHL1	-0.19064969	9.837451798	4.19E-06	1.93E-05
FIGNL1	-0.175699635	6.078548026	0.00000471	0.0000215
FIP1L1	0.150067906	8.227990539	4.39E-06	2.02E-05
FN3KRP	-0.178663223	8.237772548	5.95E-09	4.81E-08
FNBP4	-0.157383797	8.284360352	0.000217396	0.000713303
FNDC5	-0.251317834	7.234763155	3.78E-08	0.000000262
FOSL2	0.098711826	7.874866264	0.008375012	0.018967185
FRAT2	0.156808691	6.938331594	0.003205938	0.008071788
FTCD	0.188145491	6.808379892	1.62E-03	4.38E-03
FZD1	0.140368157	6.784240102	0.000299	0.000952497
FZD8	0.147433324	6.506904258	1.85E-02	3.79E-02
GAB1	0.333347591	7.631487706	3.35E-08	2.36E-07
GABPB2	0.126792527	9.282042995	8.10E-04	2.35E-03
GALM	0.200565423	5.973129698	2.47E-08	1.78E-07
GAS2L3	0.358196225	5.284000871	1.89E-11	2.6E-10
GDAP1	-0.401559564	8.895373432	7.02E-13	1.35E-11
GEM	0.571455944	6.475392158	2.81E-16	1.34E-14
GEN1	0.09184704	6.074401863	2.41E-02	0.047744629
GIT2	-0.110627664	8.138242913	2.28E-05	0.0000914
GJC2	0.17533658	7.252314212	6.66E-03	1.55E-02
GLI3	0.164230233	6.716299537	4.25E-05	1.62E-04
GLIPR2	0.24988318	7.176875888	0.0000672	0.000244004
GLRB	-0.800130171	7.735328635	6.54E-14	1.60E-12
GLS	-0.621823577	10.06069611	4.65E-13	9.24E-12
GOLGA4	0.130952725	7.330332195	0.000246565	0.000799422
GOT1	-0.815541929	9.57544642	5.33E-21	1.35E-18
GPAM	0.375368212	7.616222721	1.78E-07	1.08E-06
GPD2	0.116018189	7.457032096	1.80E-03	4.82E-03
GPR155	-0.098208109	7.789806575	4.05E-03	9.97E-03
GRASP	-0.205555199	6.440747718	0.000000301	0.00000174
GRM8	-0.298772501	6.60615614	0.00000853	0.000037
GRPEL2	-0.208616695	7.426572275	7.04E-09	5.61E-08
GSC	-0.138552722	5.33772372	1.27E-02	0.027242346
GTF2E1	-0.130629621	6.398513536	0.001784234	0.004786535
GTF2E2	-0.081665404	7.389581966	1.68E-02	3.48E-02
GTSE1	0.169973319	5.894263902	8.39E-05	2.98E-04
HBEGF	0.184905243	6.496596699	0.001577798	0.004284321
HECTD1	-0.235523187	8.907660778	8.50E-07	4.50E-06
HEG1	0.243723677	6.913663303	7.04E-06	3.11E-05
HELLS	0.085492307	5.510855974	0.01976258	0.04013843
HEY1	-0.206094524	8.742779497	2.01E-09	0.000000018
HHAT	0.268241912	6.005994224	1.25E-06	6.38E-06
HIPK3	0.098265367	8.556633969	0.000194861	0.000644619
HIST1H2AJ	0.105931189	3.566235213	0.010882071	0.023839822
HIST1H2BD	0.269873341	6.428366763	0.000015	0.0000622
HIST1H4D	-0.136783124	6.142179919	0.013834182	0.029444186
HIST1H4E	-0.137058082	7.378971251	9.36E-03	2.09E-02
HIST2H2BE	0.204276357	6.809064802	3.48E-04	1.09E-03
HLA-DQB2	-0.142614877	5.362708953	9.64E-03	2.14E-02
HMGB2	0.325710165	7.506516249	1.78E-06	8.81E-06
HMGCR	-0.230407947	8.459312538	4.59E-06	2.10E-05
HNRNPA0	-0.339802095	9.189723661	1.92E-10	2.12E-09
HNRNPH3	0.163517413	9.140572103	0.000000827	0.00000439
HOXA3	0.183203395	5.782844405	1.01E-05	4.31E-05
HOXA7	-0.139373822	5.395335759	0.012107563	0.026160062
HOXB13	-0.131092669	4.31745369	0.00530378	0.012674774
HP1BP3	0.242478198	9.2495532	3.08E-12	5.03E-11
HSF2	-0.151149002	6.985328117	0.004299649	0.010500786
HSPA1A	0.420764741	10.22710722	1.24E-04	0.000426153
HSPA2	0.38256827	9.218349351	2.99E-07	1.73E-06
HSPA4	0.136875403	8.394126523	1.14E-03	3.20E-03
HSPA8	-0.280774845	11.39728881	0.0000365	0.00014073
HSPB8	0.406432504	9.14499254	2.37E-11	3.18E-10
HSPH1	-0.455684868	9.95473843	0.000000124	0.000000774
HTT	-0.114474873	8.283159075	8.02E-03	1.83E-02
HYAL1	0.463497259	5.97924942	8.89E-12	1.31E-10
ID2	-0.173765621	8.981101475	7.61E-03	1.74E-02
ID4	0.540411238	8.070385003	8.89E-13	1.67E-11
IDH1	0.134018829	7.34920814	2.59E-04	8.34E-04
IFITM1	0.535630122	7.902160923	3.36E-12	5.4E-11
IGF2BP2	0.375224021	5.880415793	6.84E-10	6.71E-09
IGSF3	-0.274205708	6.872131681	2.24E-07	1.33E-06
IKZF2	0.145994386	6.254326347	1.12E-02	2.44E-02
IL15	0.152320048	4.722506008	0.004781514	0.011541614
IL17D	0.224919373	9.195627013	0.000000675	0.00000366
ING5	0.198884729	6.201755354	1.38E-07	8.54E-07
INO80	0.083019057	7.320649856	0.001794444	0.004809209
INS	-0.120000242	4.388529387	6.39E-03	1.49E-02
IP6K2	-0.177840528	7.432961207	0.00000434	0.00002
IRF1	0.221449889	5.528767781	0.000478992	0.001457972
IRF2BP2	0.28525923	8.401896993	1.67E-06	8.34E-06
IRX3	0.239683396	5.645269405	2.41E-04	7.82E-04
ITGAX	0.180263872	5.615908873	2.88E-03	7.34E-03
ITGB8	0.566529096	7.781096772	4.34E-14	1.12E-12
IVNS1ABP	0.202783706	7.820419297	4.31E-09	3.58E-08
JAK1	-0.231267502	8.504853893	9.20E-06	3.97E-05
JMJD6	0.179092971	6.51002682	1.64E-06	8.18E-06
JUND	0.111913599	10.58231959	3.44E-03	8.57E-03
KANK2	0.435454703	6.800964547	1.02E-15	4.07E-14
KAT2B	0.376090315	9.05210291	7.15E-11	8.63E-10
KCNA1	-0.329683499	7.362225364	1.69E-09	1.54E-08
KCNC1	-0.134355269	7.319713288	3.03E-03	0.007677582
KCNG3	-0.229608088	6.007484582	3.27E-04	1.03E-03
KCNH5	-0.162775582	5.919352198	1.46E-03	3.99E-03
KCNJ2	0.203543602	6.840790211	0.0000645	0.000235007
KHDRBS1	-0.339661075	8.599638818	1.82E-09	1.64E-08
KIF13B	0.362805143	7.77055595	4.06E-11	5.18E-10
KIF16B	0.113687747	6.483155322	1.05E-02	2.31E-02
KIF21A	-0.19274646	9.349920174	1.13E-05	4.77E-05
KIF26A	0.126216347	5.746726225	1.64E-02	3.41E-02
KIF3C	-0.237746781	8.983898707	0.0000183	0.0000747
KIF5B	0.479702601	9.496056903	2.91E-17	1.89E-15
KIFAP3	-0.657212185	9.328505859	1.02E-18	1.14E-16
KIN	-0.1302907	6.098899645	1.41E-02	2.98E-02
KIRREL2	-0.136807089	5.452515689	1.52E-02	3.20E-02
KLF11	0.267195365	6.569417695	1.30E-08	9.82E-08
KLF2	0.72540748	8.359519174	2.16E-18	2.14E-16
KLF6	0.421364022	7.331484639	9.59E-16	3.92E-14
KLF7	0.110681097	7.237434827	8.13E-05	2.89E-04
KLHL24	0.216478438	8.927292078	0.000000415	0.00000234
KLHL7	-0.271891037	7.016395809	2.50E-06	1.21E-05
KLKB1	0.349370712	6.245739355	6.13E-09	4.95E-08
KNTC1	-0.159642006	5.626477979	6.63E-03	1.54E-02
KPNB1	-0.216202034	9.561394604	2.81E-08	2.01E-07
LACTB2	-0.136328863	5.754761724	0.002901337	0.007402982
LAMA5	0.38483364	8.006773846	1.35E-11	1.92E-10
LAMC1	0.333014903	7.424667058	4.45E-15	1.51E-13
LARP7	0.121910773	7.027517787	2.14E-03	5.62E-03
LATS1	0.192745108	7.220124125	6.77E-07	3.66E-06
LATS2	0.317174383	6.551117954	9.75E-09	7.56E-08
LBR	0.2035051	6.756386338	7.02E-08	0.000000457
LCA5	0.197402638	7.362844394	1.53E-05	6.31E-05
LCMT1	-0.219326183	8.621452566	4.66E-08	3.16E-07
LCMT2	-0.124830334	6.232872793	2.06E-03	5.46E-03
LGALS8	-0.217057121	7.718837717	1.19E-05	5.01E-05
LHX6	-0.255535733	6.750019063	0.00000322	0.0000152
LIMK2	0.240456828	7.019435059	7.28E-08	0.000000473
LINGO1	-0.397269086	7.9920563	8.40E-13	1.59E-11
LIPE	0.169279286	6.177004907	0.002188017	0.005741395
LIPH	-0.133125905	5.049286484	1.40E-02	2.97E-02
LMO4	-0.301569948	9.566052347	0.00000001	7.76E-08
LMO7	-0.165753966	6.842263315	1.31E-03	3.63E-03
LNX1	-0.433390898	7.747909844	8.62E-12	1.27E-10
LRIG3	0.154674538	5.343508444	0.001094162	0.003072685
LRP10	0.538622666	7.222006803	3.20E-12	5.19E-11
LRRC20	-0.173479033	7.452728105	1.38E-04	4.70E-04
LRRFIP1	0.196228759	9.75650683	0.00119068	0.003320554
LSM14A	0.297483629	8.528821706	1.60E-15	6.06E-14
MAF	0.205482438	7.060342214	2.35E-07	1.39E-06
MAGED2	-0.122082306	8.29326312	0.001054724	0.002974757
MAGEE1	-0.506972584	8.661234269	2.61E-10	2.8E-09
MAGEH1	-0.340743636	7.772681511	9.33E-12	1.37E-10
MAML1	0.106515082	7.264139152	1.60E-03	4.33E-03
MAMLD1	-0.156924455	7.192402566	1.00E-04	3.50E-04
MAP1B	-0.554813346	10.73641433	1.72E-10	1.92E-09
MAP3K5	0.342547949	9.596184576	6.08E-14	1.5E-12
MAPK10	-0.438309683	9.789727018	3.57E-17	2.26E-15
MAT2A	0.238639713	10.42382696	1.49E-10	1.69E-09
MBNL2	-0.195642238	9.872727216	4.28E-05	1.63E-04
MCM3	0.118356984	7.17481731	0.010505738	0.023130209
MCM5	0.122282846	5.660010434	0.013616543	0.02902161
MCM6	-0.098597925	6.877054289	0.008685187	0.019582111
MCM7	0.633918164	7.514638273	2.10E-24	3.59E-21
MCM8	0.130490868	7.814685713	7.56E-03	1.74E-02
MCM9	0.190340568	5.7194832	0.000227092	0.000741912
MDM1	0.115941332	6.738605381	4.56E-04	1.39E-03
MECP2	-0.191896542	6.854110825	0.00000655	0.0000291
MEF2C	-0.459039077	10.28022495	1.24E-08	9.45E-08
MEPCE	0.126554846	7.498267619	1.23E-03	3.41E-03
MERTK	0.27695211	7.937116044	0.0000193	0.0000783
MEX3B	-0.130794774	5.655316213	1.56E-02	3.28E-02
MKNK2	0.629519048	8.65714209	5.62E-14	1.39E-12
MOAP1	-0.620820355	9.264385707	1.71E-17	1.23E-15
MOSPD2	0.142602925	6.799127889	6.61E-04	1.95E-03
MPP1	-0.326403334	8.04999213	1.01E-13	2.37E-12
MPV17	-0.269522984	8.061290165	0.000000664	0.0000036
MRC2	0.130778021	6.315202783	9.05E-04	2.60E-03
MRPS23	-0.188133076	6.86225729	1.02E-05	0.0000434
MSH2	-0.345878586	6.587615622	1.21E-09	1.13E-08
MTHFD2	0.209190817	7.368581097	5.30E-04	1.59E-03
MTMR4	-0.229779086	8.592305762	1.08E-06	5.60E-06
MTMR6	-0.219420321	8.120850484	4.67E-05	1.76E-04
MTRF1L	0.170400992	7.143919162	3.49E-05	1.35E-04
MYH11	0.535811653	6.283685507	6.03E-07	3.29E-06
MYO10	0.449796884	9.161041568	4.58E-13	9.15E-12
MYO6	0.255763879	7.780645773	3.41E-07	1.95E-06
NACC2	0.675500409	8.185981327	1.48E-21	4.82E-19
NAE1	-0.216490482	8.304481487	4.21E-09	3.51E-08
NAP1L5	-0.861030279	9.362657033	1.01E-22	6.59E-20
NAPEPLD	-0.297456846	8.3955926	1.34E-08	1.01E-07
NAV2	0.405315077	8.611592418	1.52E-15	5.84E-14
NAV3	-0.492292649	8.147411688	9.48E-16	3.9E-14
NBR2	0.210319364	6.307724341	1.26E-06	6.46E-06
NCOA7	-0.53440415	8.854804675	4.12E-12	6.48E-11
NDE1	0.591479098	6.769743479	8.12E-15	2.57E-13
NDRG4	-0.55065254	9.921807354	2.04E-22	1.17E-19
NDUFA10	-0.150013158	8.207404141	3.09E-05	1.21E-04
NDUFC2	-0.256875066	8.941838921	1.60E-09	1.46E-08
NEDD4L	-0.269441222	8.589994902	2.50E-09	2.18E-08
NEDD8	-0.266771037	9.788644328	7.66E-17	4.50E-15
NEK2	-0.184531988	5.519619635	5.70E-04	1.70E-03
NEK4	0.160073595	7.023033404	6.24E-06	2.79E-05
NET1	0.317231964	7.51925435	7.86E-08	5.07E-07
NETO1	-0.246140634	7.190989158	2.09E-06	1.03E-05
NFIA	0.569569968	9.12599208	1.35E-14	4.03E-13
NFIB	0.274920803	9.757635798	2.03E-12	3.48E-11
NFKB1	0.433644139	6.792575959	4.21E-19	5.49E-17
NIF3L1	-0.346904653	7.573451572	9.78E-11	1.14E-09
NINJ1	0.359766019	7.254887789	6.75E-12	1.02E-10
NKX2-2	0.476166926	6.66748949	8.27E-12	1.23E-10
NLGN4X	-0.090367204	8.799030344	2.08E-02	4.21E-02
NLRX1	0.206905642	6.461990561	2.09E-05	8.44E-05
NOTCH2	0.355732636	7.672357219	2.01E-10	2.21E-09
NOTCH4	0.385839441	6.907069773	4.26E-13	8.57E-12
NPFF	0.237989631	6.240982429	0.00000239	0.0000116
NR3C2	-0.142614598	8.072004299	0.0000834	0.000295973
NRF1	0.156048626	6.531028731	5.44E-09	4.42E-08
NRGN	-0.579496171	10.12095225	1.73E-10	1.93E-09
NRN1	-0.616818799	8.804850728	1.10E-26	5.01E-23
NSFL1C	0.094678091	8.300978546	0.002062815	0.005454715
NSMCE2	-0.098835546	6.329192768	0.017458532	0.03601497
NUFIP2	0.161342015	8.329192528	0.001881409	0.005017702
NUMB	0.089673926	7.460288104	2.35E-02	4.67E-02
NUP37	-0.113683861	5.758372335	1.58E-02	3.32E-02
NUP50	-0.223929321	6.953557014	2.79E-07	1.63E-06
NUP98	0.096175806	7.329907318	2.29E-03	5.98E-03
NUSAP1	0.123509586	4.788272423	0.017537412	0.036144984
OAZ3	-0.166387372	5.596961672	0.002809218	0.007187371
OCA2	-0.289367918	6.161274693	0.00000135	0.00000684
OLIG1	0.440238536	8.418107872	8.38E-11	9.97E-10
OPA1	-0.517342806	8.680498957	8.02E-15	2.54E-13
OSBPL10	-0.325534181	6.981419734	2.03E-08	1.49E-07
OSBPL6	-0.136061637	7.732172367	0.001158595	0.003238337
OTX1	0.126039446	5.656537875	8.63E-03	1.95E-02
OVOL2	-0.147528364	5.422957592	9.26E-03	2.07E-02
OXR1	-0.50200545	9.003435405	3.20E-11	4.19E-10
PAIP1	-0.201277367	7.284729195	6.80E-05	2.46E-04
PANK2	-0.141407531	8.286223384	0.00000621	0.0000278
PAQR4	0.140230875	7.423731177	5.67E-03	1.35E-02
PAQR8	0.458486271	9.011564624	2.56E-13	5.43E-12
PARD6G	0.115012999	6.860138467	2.20E-05	8.86E-05
PARP14	0.305572957	6.446066623	4.31E-09	3.58E-08
PARP9	0.382012638	6.233054089	6.73E-09	5.39E-08
PBX1	0.147541546	8.637712456	2.73E-04	8.78E-04
PBXIP1	0.398496616	7.744333006	2.07E-10	2.26E-09
PCBP2	-0.157970608	9.351210067	5.84E-05	2.15E-04
PCDH8	-0.330965814	7.12694858	0.000000266	0.00000156
PCDH9	-0.101625349	9.076445239	0.000913625	0.002616725
PCSK4	0.25139945	6.617310839	7.19E-07	3.86E-06
PDE5A	0.355091545	6.012891324	0.000000845	0.00000447
PDGFRA	0.216197616	7.685406288	0.000624194	0.001849728
PELI2	0.233172391	6.937953286	0.000000274	0.0000016
PEX13	0.154730414	6.565780093	1.25E-02	2.68E-02
PEX6	0.198800421	6.770261344	3.07E-03	7.76E-03
PGBD5	-0.348203013	8.060547408	8.86E-10	8.51E-09
PGM3	-0.081215039	6.510106866	2.27E-02	4.54E-02
PGPEP1	0.148024299	6.260156677	1.84E-03	0.004905624
PHACTR3	0.100409332	9.084101234	3.43E-03	8.56E-03
PHF2	0.286432628	7.928270172	3.91E-08	2.69E-07
PHF21A	0.310621204	9.108484117	8.35E-15	2.62E-13
PHF6	0.197406343	6.997404742	1.23E-05	5.16E-05
PHKG1	0.244535613	5.530207201	1.10E-05	4.68E-05
PIF1	0.176697392	6.033460596	7.53E-05	2.70E-04
PIK3C2B	0.199787288	7.693262999	4.78E-06	2.18E-05
PIN1	-0.30044422	9.27642888	7.07E-14	1.72E-12
PITPNB	-0.269644615	7.983593667	4.43E-14	1.14E-12
PKIA	-0.412032432	9.128989129	8.67E-16	3.60E-14
PKNOX1	0.236129291	7.169212526	2.96E-08	2.10E-07
PLA1A	0.378565793	6.309801747	9.90E-07	5.17E-06
PLCB1	-0.507603453	9.613001399	8.33E-18	6.59E-16
PLCL2	-0.431820263	7.53517121	5.51E-14	1.38E-12
PLK2	-0.465919545	7.701008975	1.77E-11	2.45E-10
PLK4	-0.195087586	4.955649443	0.000421798	0.001304146
PLSCR4	0.417367701	8.190604442	4.57E-09	3.78E-08
PML	0.338066386	6.583197825	8.55E-11	1.02E-09
PNKD	-0.419339091	7.783179779	1.93E-10	2.13E-09
PNMA3	-0.365063803	8.789873353	1.12E-08	8.60E-08
PNPT1	0.098044373	9.583756651	0.00068917	0.002020825
POLA1	0.320358233	6.471031658	6.7E-12	1.01E-10
POLE2	-0.150241225	5.006913255	2.94E-03	7.49E-03
PPIE	-0.103598876	7.052751274	1.40E-03	3.83E-03
PPM1D	0.127746497	6.974032139	1.05E-02	2.30E-02
PPM1F	0.215267587	7.648281689	2.67E-06	1.28E-05
PPME1	-0.369995288	8.789923428	1.03E-14	3.17E-13
PPP1CB	-0.13513401	9.581730398	2.05E-03	5.43E-03
PPP1CC	0.161945551	9.505771374	0.000613605	0.001820717
PPP1R16B	0.164107407	9.176907197	0.0000147	0.0000608
PPP2R2A	-0.270330427	8.140356711	5.97E-11	7.34E-10
PPP2R5D	-0.167555909	7.917372717	2.25E-06	1.09E-05
PPP3CA	-0.534126713	9.845031158	2.76E-14	7.61E-13
PPP3CB	-0.683543152	9.992837268	1.44E-18	1.53E-16
PPP4R4	-0.352852524	7.469566078	0.000000459	0.00000257
PPP6C	-0.084939908	9.07478656	2.92E-03	7.45E-03
PRC1	-0.225175181	6.7077351	1.40E-04	4.76E-04
PRDM10	-0.151763826	6.814709457	2.08E-03	5.48E-03
PREX1	0.318868061	7.778944037	5.34E-11	6.64E-10
PRICKLE2	-0.183919515	8.455808742	0.00000535	0.0000242
PRKAA1	0.081438498	7.720651894	2.26E-02	4.51E-02
PRKAA2	-0.110238226	7.152591476	0.00089122	0.00255952
PRKACA	-0.144875205	7.248025296	1.74E-05	7.11E-05
PRKCB	-0.823968439	10.00556804	8.80E-16	3.62E-14
PRKCE	-0.450026976	8.108252796	1.14E-12	2.1E-11
PRKD1	0.315325601	6.832385484	6.52E-09	5.24E-08
PRKDC	-0.114446787	7.463452825	1.80E-02	3.70E-02
PRMT2	0.475838533	8.100396027	3.09E-09	2.64E-08
PROCA1	0.135827492	5.740994051	7.70E-03	1.76E-02
PRPF18	-0.195781595	6.608034187	3.08E-06	1.46E-05
PRPS2	-0.268768469	7.376997223	4.20E-08	2.88E-07
PRSS16	-0.128010367	5.392393766	9.95E-03	2.21E-02
PSEN1	0.093536478	7.6705314	0.000128654	0.000439854
PSIP1	-0.093885721	8.754997417	5.48E-03	1.31E-02
PSMA1	-0.372524437	8.629314826	3.91E-11	5.01E-10
PSMA3	-0.473627596	7.784381333	1.13E-09	1.06E-08
PSMA4	-0.18872836	8.52625489	1.55E-06	7.79E-06
PSMA5	-0.349560228	8.143441971	2.35E-08	0.00000017
PSMA7	-0.231578907	7.309062529	0.000000314	0.00000181
PSMB1	-0.135550832	9.45077063	0.00000171	0.0000085
PSMB10	0.116423266	7.921741435	5.66E-03	1.34E-02
PSMB2	-0.339596553	8.536190035	7.91E-17	4.63E-15
PSMB4	-0.203604525	9.26315023	7.09E-09	5.65E-08
PSMB5	-0.19566646	8.455142395	0.000000088	0.000000563
PSMB6	-0.184719867	8.742300461	0.000000326	0.00000187
PSMB8	0.196090907	5.655896492	1.32E-03	3.66E-03
PSMB9	0.179767486	6.302784071	2.91E-03	7.42E-03
PSMC3IP	0.093045797	5.91632482	0.015703785	0.032906262
PSMD14	-0.374176288	8.729679349	1.86E-14	5.38E-13
PSMD7	-0.213112555	8.479295604	3.57E-08	2.48E-07
PTPN13	0.26412916	7.797232094	4.77E-09	3.92E-08
PTPN6	0.143833451	6.135439724	3.91E-03	9.64E-03
PTPRE	-0.149983758	7.846544585	0.000730959	0.002131938
PTTG1	-0.277064007	6.362750728	9.33E-07	4.90E-06
PTTG1IP	0.449628811	9.344740242	8.67E-17	4.98E-15
RAB1A	-0.121624362	8.902855567	3.68E-04	1.15E-03
RAB27A	0.174128986	7.304274431	1.41E-05	5.85E-05
RAB31	0.470250194	9.769339473	2.97E-17	1.90E-15
RAB39B	-0.143399336	6.71057287	0.006381307	0.014906061
RAB9B	-0.258529952	7.344262103	0.000000929	0.00000488
RABGEF1	-0.152590879	7.349878835	1.26E-02	2.70E-02
RAD23B	-0.263288451	7.929745618	5.46E-07	3.01E-06
RAD51	0.284514114	5.921554317	5.51E-04	1.65E-03
RALBP1	0.150676404	8.790897549	0.0000144	0.0000597
RASEF	0.219244124	6.842437847	0.000000145	0.000000889
RASSF1	0.278430701	6.611195509	1.28E-09	1.19E-08
RBBP8	0.106361929	6.709477759	2.33E-03	6.08E-03
RBM12	-0.096817903	7.817881074	0.013123939	0.028076692
RBM17	0.36322799	8.279104625	1.04E-20	2.27E-18
RBM6	0.404918556	8.769611345	8.46E-13	1.6E-11
RBMS3	0.320846563	6.656162915	1.32E-09	1.23E-08
RCBTB1	0.131831891	7.838045104	3.51E-04	1.10E-03
RCOR1	0.091691826	6.302853658	1.40E-02	2.98E-02
REC8	0.178972745	6.638824049	5.27E-05	1.96E-04
REEP5	-0.429424272	10.93626771	3.41E-14	9.17E-13
RERG	-0.17532384	6.758808938	2.70E-03	6.94E-03
RFC4	-0.088215616	6.921375531	8.64E-03	1.95E-02
RFXAP	-0.127234842	6.809857587	4.44E-03	1.08E-02
RGS12	0.199937039	7.578063692	7.42E-05	0.000266767
RIN2	0.517066775	8.180645631	4.93E-18	4.24E-16
RIPK1	0.243393322	6.359368025	2.65E-12	4.41E-11
RND2	0.332534845	7.573725575	3.52E-09	2.97E-08
RNF103	-0.191487223	8.573055508	0.00000106	0.00000552
RNF114	0.262184103	8.961408186	9.94E-16	4.01E-14
RNF144A	0.15424213	8.063423007	0.0000163	0.0000668
RNF144B	0.335522377	6.649160885	0.000000058	0.000000386
RNF4	-0.149199174	7.145842451	0.0000803	0.000286159
RNF41	-0.401951486	8.104021559	1.13E-13	2.62E-12
RORA	0.118579165	8.139999698	2.49E-03	6.46E-03
RPA3	-0.456949227	6.664715042	1.01E-11	1.47E-10
RPIA	0.100681832	6.656917816	1.66E-03	4.49E-03
RPS6KA5	0.093710264	7.354558322	0.018674101	0.038171404
RPS6KB1	-0.087120021	8.52874138	0.003057093	0.007744103
RRM2	-0.141211706	4.040484566	0.019816021	0.040229053
RSPH3	-0.141343405	7.250491328	0.002728238	0.006996544
RTKN2	-0.16391244	5.104118254	0.003931332	0.009680772
RTN4R	-0.201020909	7.159248784	4.54E-07	2.54E-06
RUVBL1	-0.189844341	5.981309536	1.09E-03	3.06E-03
RWDD2A	-0.383827186	7.052982469	5.02E-13	9.93E-12
SAC3D1	0.15144744	7.878686491	1.61E-03	4.37E-03
SACS	-0.241209913	8.639952377	0.000123515	0.000424193
SATB1	-0.166748495	8.460459245	0.000175122	0.000584123
SCN5A	-0.116710868	6.00769387	0.006624162	0.015415241
SDCBP	-0.155427251	9.46169254	0.012153009	0.026233393
SEC14L1	0.180994171	8.843125663	0.0000112	0.0000475
SEL1L	-0.201474263	7.530976487	0.000000154	0.000000942
SENP6	0.13889631	8.321876446	1.95E-04	6.44E-04
SERBP1	0.191396863	8.19215617	0.00000272	0.000013
SERTAD3	0.190671528	5.795356246	7.18E-04	2.10E-03
SESN2	0.134859291	6.070039513	7.16E-04	2.09E-03
SESN3	0.189813715	7.978813058	1.52E-03	0.004153586
SF1	0.104045691	8.175303616	1.19E-03	3.31E-03
SH3BP2	0.137784289	7.06827664	7.97E-04	2.31E-03
SHMT1	0.15589478	5.766949495	0.013634681	0.029055741
SIGLEC6	0.249025798	5.812009638	1.18E-05	4.96E-05
SIX4	0.165741257	6.895160377	9.46E-04	2.70E-03
SLBP	-0.394273446	7.721979542	5.59E-11	6.94E-10
SLC1A1	-0.32389265	7.338536003	2.09E-09	1.87E-08
SLC1A3	0.221259315	11.32830471	0.0000259	0.000102519
SLC22A23	0.165083036	7.852240777	4.16E-08	0.000000285
SLC25A16	0.133353757	7.793972064	4.00E-06	1.85E-05
SLC25A24	0.095868531	6.319427123	3.88E-03	9.57E-03
SLC25A29	0.375900801	7.810229797	1.28E-14	3.85E-13
SLC25A40	-0.219349188	7.082061082	3.58E-08	2.49E-07
SLC2A4RG	0.245383432	6.810183478	2.48E-06	1.20E-05
SLC38A2	0.401962753	9.799198325	8.12E-13	1.54E-11
SLC39A8	0.17046733	6.389504131	0.007610584	0.017443898
SLC45A3	0.215339643	5.513719068	4.94E-04	1.50E-03
SLC4A11	0.504177223	6.763517635	4.18E-17	2.6E-15
SLC7A2	0.939715802	7.782575977	7.30E-23	4.99E-20
SLC9A3R1	0.312954424	8.388679131	1.25E-08	9.51E-08
SLCO4A1	0.540498115	7.011812782	1.84E-11	2.54E-10
SMAD6	0.378586635	7.016134503	1.02E-08	7.86E-08
SMARCC2	0.12278856	8.859656969	1.53E-03	4.16E-03
SMTN	0.150407827	6.258048945	1.03E-02	2.27E-02
SNAP23	0.303896609	7.222254375	6.45E-11	7.87E-10
SNAP29	-0.104550912	6.926271548	4.06E-03	9.98E-03
SNAPC1	0.362266619	7.611857856	0.0000014	0.00000709
SNCG	-0.269222375	6.825258656	0.000232694	0.000758765
SNRPN	-0.431418787	10.89879971	3.70E-18	3.31E-16
SNX10	-0.801072546	8.355047286	1.32E-17	9.73E-16
SNX21	0.25782919	6.665527773	0.00000301	0.0000143
SNX22	0.307252051	7.016224761	2.31E-08	0.000000168
SOX2	0.268407961	9.069516641	0.000121955	0.000419468
SP1	0.345369926	6.826411799	7.62E-16	3.24E-14
SP3	0.104229624	7.989044751	0.019823246	0.040237748
SPAG1	0.116789982	6.303640139	1.81E-02	3.72E-02
SPAG16	0.187484415	7.956642751	7.77E-05	2.78E-04
SPAG9	0.26065845	9.286339754	2.15E-14	6.17E-13
SPC25	-0.131365486	5.366279516	1.32E-02	2.82E-02
SPIN3	-0.091581124	6.7153375	0.007269095	0.016767951
SPP2	-0.183303423	4.607495592	1.45E-03	0.003972963
SQLE	-0.224370651	7.751027294	1.63E-04	5.46E-04
SRCAP	-0.147566278	6.708081035	0.004394506	0.010709504
SRPK3	0.197391891	6.65771705	0.00000294	0.000014
SRRM2	0.353644051	9.933328362	9.29E-11	1.09E-09
SSBP2	-0.161907671	8.528781589	0.0000745	0.000267283
STARD8	0.288902159	6.453073299	9.33E-06	4.01E-05
STK17B	0.210224508	7.14753621	1.01E-03	2.87E-03
STON1	0.232994718	4.710319353	0.0000364	0.000140441
STX6	-0.181132552	8.228628405	0.000000226	0.00000134
STXBP2	-0.154820048	5.511124035	1.62E-02	3.39E-02
SUDS3	-0.107738606	7.452574167	1.83E-03	0.004897574
SUPT7L	-0.168409495	7.757188329	4.05E-07	2.29E-06
SYNCRIP	-0.104520566	7.842878091	1.07E-02	0.023491732
SYNE1	-0.173690319	8.558775615	1.66E-08	0.000000123
SYNE2	0.172530743	6.483039311	0.00000207	0.0000101
SYNJ2	0.132241563	7.72104304	0.010017733	0.0221987
SYT9	0.105589921	6.410643544	2.52E-02	4.96E-02
SYTL4	0.750769269	6.718842023	1.30E-16	7.16E-15
TACC1	-0.128058387	9.976496705	9.63E-05	3.37E-04
TAF4	0.302033816	7.216131295	9.56E-13	1.77E-11
TAF7	-0.149985105	7.890245405	0.0000289	0.000113429
TAOK1	0.106602077	9.059914592	1.42E-02	3.02E-02
TBC1D22A	0.096850238	6.875234797	5.97E-03	1.41E-02
TBL2	-0.119987388	7.502217923	3.18E-04	1.01E-03
TCEAL7	-0.485930875	8.396615354	5.18E-11	6.46E-10
TCF3	0.332121585	7.115418952	8.18E-11	9.76E-10
TCIRG1	0.313059514	6.166009166	1.88E-06	9.26E-06
TES	0.204040873	7.057688743	2.29E-06	1.11E-05
TGFA	0.126919263	6.237324374	6.18E-03	1.45E-02
TGFB3	0.502014835	6.893281709	2.41E-09	2.11E-08
THBS2	0.36484729	7.397123147	6.46E-10	6.37E-09
THOC2	0.50895764	8.326102379	5.72E-15	1.87E-13
TIGD5	0.177372678	6.461724878	5.56E-06	2.51E-05
TIMM23	-0.374732968	8.976597075	5.26E-16	2.3E-14
TJP1	0.354190967	9.958649515	2.64E-16	1.27E-14
TOB2	0.325799885	7.586882534	7.76E-09	6.13E-08
TOMM20	-0.651809391	9.882508464	3.38E-20	6.16E-18
TOP1	0.082509377	7.872759826	8.92E-03	2.00E-02
TP53INP1	0.458794943	6.804794268	1.51E-14	4.46E-13
TPBG	-0.133788143	6.628131187	3.37E-03	8.42E-03
TPPP	-0.206690995	9.132674925	7.56E-08	4.89E-07
TPX2	-0.191916405	5.247477756	0.000652986	0.001927535
TRABD	0.382994652	7.872837668	0.00000024	0.00000141
TRAF1	0.195065056	5.412281765	7.43E-05	2.67E-04
TRAK2	0.255532192	8.937703578	2.21E-08	1.61E-07
TRIM2	-0.243704061	10.1879662	3.22E-09	2.74E-08
TRIM36	-0.526396544	7.107747917	1.90E-11	2.61E-10
TRIM56	0.536660092	6.401516731	2.20E-12	3.75E-11
TRIM59	0.336757772	5.193933463	0.000000313	0.00000181
TSC1	-0.11888953	9.076925458	2.63E-04	8.47E-04
TSC22D3	0.154254624	8.694222334	0.000228198	0.00074517
TSEN54	0.184568782	6.485438238	0.000000903	0.00000476
TSPAN5	-0.264951933	8.403612163	0.0000029	0.0000138
TTYH2	0.130550629	7.497850221	3.45E-04	1.08E-03
TUBA1B	-0.37078661	10.4717886	4.58E-13	9.15E-12
TUBA1C	-0.689805578	9.227515645	1.00E-14	3.07E-13
TXNRD1	0.085436736	7.640244556	7.59E-03	1.74E-02
U2AF2	0.284382593	8.016315212	1.51E-11	2.12E-10
UAP1	-0.117849504	7.483591659	8.12E-03	1.85E-02
UBE2D3	-0.087886727	9.248806476	1.70E-02	3.53E-02
UBE2G1	-0.081617348	7.994267579	0.009560126	0.021305467
UBE2N	-0.531765712	8.704617969	8.51E-16	3.56E-14
UBE3A	-0.086639653	8.732983978	3.02E-03	7.65E-03
UBQLN1	-0.330174513	9.502090631	2.30E-12	3.88E-11
UBQLN2	-0.379185755	9.131332645	1.83E-12	3.19E-11
UBR5	0.230387677	8.642253296	3.84E-11	4.93E-10
UBR7	-0.203043125	7.513571212	1.38E-08	1.04E-07
UBXN8	-0.171634085	5.992826319	2.18E-05	8.78E-05
UGT8	0.276623203	7.322764124	3.97E-04	1.23E-03
UHRF1	0.407593203	5.625382342	6.1E-12	9.28E-11
UNC119	0.205815881	7.773534139	5.31E-06	2.41E-05
UNG	0.325936943	7.822496083	1.27E-11	1.81E-10
USP44	-0.14587269	4.581126726	0.010237484	0.022619696
USP47	0.203421292	8.353408105	8.88E-10	8.53E-09
USPL1	-0.226355167	7.114770848	1.21E-05	5.07E-05
VIPR1	-0.274258319	7.005883599	0.000000431	0.00000242
VPS29	-0.310828069	8.362023298	3.41E-07	1.95E-06
VPS37D	0.118097626	7.509238034	4.65E-03	1.13E-02
VRK1	-0.237663413	6.988272283	8.17E-07	4.34E-06
WASL	-0.462298287	8.968395445	6.80E-16	2.92E-14
WDHD1	-0.14208252	5.577566775	9.96E-04	2.83E-03
WDR26	-0.09218112	8.351714992	8.39E-03	1.90E-02
WDR45	0.16557994	7.176725055	0.00000187	0.00000925
WDR77	-0.086748332	6.928880689	0.003199285	0.008060973
WFS1	0.329017791	8.21464827	1.62E-10	1.81E-09
WIPF1	0.217574363	6.985144701	1.80E-06	8.90E-06
WSB1	0.297404421	9.860940661	1.33E-09	1.23E-08
WWOX	0.683989777	7.823763379	2.33E-14	6.5E-13
WWTR1	0.36053258	6.460206436	5.18E-10	5.24E-09
YEATS4	-0.244359639	7.283076464	7.32E-06	3.22E-05
YIPF5	-0.113981575	7.182493355	1.31E-02	2.80E-02
YPEL4	-0.164361445	7.476628618	1.31E-03	3.63E-03
YTHDF2	-0.365097603	7.563243608	2.64E-13	5.59E-12
YWHAE	-0.548313907	10.13529296	4.05E-09	3.38E-08
YWHAZ	-0.578848998	10.90529625	1.05E-15	4.18E-14
ZADH2	0.143412716	7.70664736	0.000543431	0.001629459
ZBTB11	-0.168923186	7.137355755	0.000106204	0.000369191
ZBTB7A	0.20383938	8.388285778	0.00000271	0.000013
ZC3HAV1	0.319119513	7.260267453	1.21E-10	1.38E-09
ZDHHC23	-0.45358271	7.121911441	5.97E-11	7.34E-10
ZFPM2	-0.292332686	7.09116178	8.38E-06	0.0000365
ZHX2	0.552070218	7.588040121	1.23E-14	3.72E-13
ZHX3	0.461355789	8.186027462	8.85E-21	1.98E-18
ZNF107	0.16245686	5.40662959	4.10E-04	0.001269344
ZNF165	-0.19078764	5.311607536	3.82E-03	0.009438188
ZNF214	-0.125390899	5.673693924	6.73E-03	1.56E-02
ZNF22	0.138191386	7.56123467	0.0000109	0.0000463
ZNF226	-0.100274221	7.450441045	0.003532963	0.008793196
ZNF26	-0.12021109	6.489426531	8.20E-05	2.91E-04
ZNF33A	0.090418438	6.972777376	0.023524671	0.046738413
ZNF395	0.3215489	7.669166689	3.15E-13	6.53E-12
ZNF467	0.253767435	5.94787295	2.97E-05	1.16E-04
ZNF480	0.205723815	6.158117627	0.0000389	0.000149214
ZNF514	0.224793305	6.716250802	4.51E-09	3.73E-08
ZNF580	0.116818932	7.205236637	0.004110685	0.010086109
ZNF589	0.120984932	6.252707586	0.002664703	0.006855581
ZNF621	0.44083146	7.301414593	2.06E-15	7.66E-14
ZNF711	-0.175909537	6.643735696	0.000140492	0.000476872
ZNF8	0.114683264	7.258461364	0.001026123	0.00290367
ZRANB2	-0.263293648	9.566110237	1.06E-08	8.16E-08
