# Supplementary material for: Integrative Functional Genomic Analysis of Molecular Signatures and Mechanistic Pathways in the Cell Cycle Underlying Alzheimer's Disease
Source: Oxid Med Cell Longev. 2021 Jul 11;2021:5552623. doi: 10.1155/2021/5552623 (PMC8290224; doi:10.1155/2021/5552623)
Supplement: Supplementary 5 — Supplementary Table S5: PCC between cell cycle genes and trophic receptors. PCC: Pearson correlation coefficient. [file 5552623.f5.txt]

PPC	Gene.symbol	ABHD4	ABTB1	ACACA	ACSL3	ACSL4	ACVR1	ACYP1	ADAM17	ADAMTS1	ADAMTSL3	ADCY1	ADCY6	ADORA2B	AFF1	AGFG1	AGGF1	AHI1	AHNAK	AIFM2	AKAP5	AKAP9	AKIRIN2	ALPK1	AMD1	AMDHD2	AMPH	ANGPT2	ANK3	ANKRA2	ANKRD28	ANKRD9	ANLN	ANP32E	ANTXR2	ANXA3	AP1G1	AP1S1	AP1S2	AP2B1	AP3M2	APBB3	APEX1	APOBEC3F	APP	APPBP2	ARHGAP19	ARHGAP20	ARHGEF10
0.419343809	GABRG2	-0.472418358	-0.283494904	0.52879804	0.502641708	0.677278097	-0.09190278	0.6590157	-0.417624242	-0.421377382	-0.223476789	0.817783014	-0.205246203	-0.310070266	-0.396207648	0.498594982	0.52592714	0.791094958	-0.771531489	-0.205223494	0.474165515	-0.035474494	0.455313306	-0.18578599	0.595617754	0.010577891	0.895587971	-0.37884144	0.550801699	0.280331737	0.450410735	-0.49115963	-0.485868727	-0.394964634	-0.454606864	-0.273363857	0.51143823	0.291793317	0.634051421	0.144252693	0.776496839	0.203154437	0.411748983	-0.385829989	0.408991633	0.631087835	-0.444383664	0.715779087	-0.60732123
0.405662742	PGRMC1	-0.355943011	-0.541762724	0.403935453	0.723254015	0.800480203	0.141380343	0.762533084	-0.641707532	-0.307197007	-0.171728241	0.750886082	-0.210945633	-0.214937214	-0.165905397	0.63111859	0.549523889	0.623043258	-0.712127892	-0.205467159	0.3536375	-0.151265369	0.680930087	-0.059153998	0.664393588	0.00078688	0.829055953	-0.351924896	0.416321475	0.512378279	0.501500678	-0.533026575	-0.358212558	-0.342594965	-0.279056953	-0.050491192	0.60184668	0.34562867	0.596546759	0.200165884	0.592098575	0.117647725	0.613259354	-0.533051133	0.600309673	0.683566192	-0.344110456	0.743312374	-0.498679864
0.404438747	EPHA4	-0.330877536	-0.508331298	0.392812666	0.72935329	0.839844617	0.062500374	0.807793804	-0.647418343	-0.339558987	-0.198986102	0.786509055	-0.245095219	-0.249699955	-0.133614517	0.68153979	0.630783808	0.650330314	-0.727964896	-0.178373905	0.343174418	-0.05052249	0.654628293	-0.154284146	0.659959504	-0.02997757	0.871221702	-0.324763917	0.487862425	0.500443229	0.418074256	-0.512745475	-0.434014538	-0.271525388	-0.374056331	-0.112784468	0.588756206	0.264362709	0.62357426	0.192936586	0.615639762	0.10461268	0.545033076	-0.478165616	0.656790276	0.714234609	-0.47201266	0.713266702	-0.578647826
0.404022816	MAGED1	-0.3680481	-0.475831182	0.449652031	0.611613835	0.664290331	0.075121657	0.62852774	-0.589715965	-0.358014723	-0.203298255	0.682160848	-0.07164838	-0.152549149	-0.270944499	0.475409715	0.499930199	0.580609564	-0.622344039	-0.174118232	0.396807601	-0.218380321	0.607924422	-0.178642419	0.543118254	0.033590738	0.782228093	-0.386283007	0.295342836	0.397177509	0.456554071	-0.48542512	-0.500312019	-0.445423044	-0.246413095	-0.129897966	0.641442826	0.340514082	0.557917996	0.269385185	0.69914213	0.279221832	0.660541304	-0.511656794	0.397080655	0.640645786	-0.239846102	0.621237364	-0.459219606
0.394280106	GRIA2	-0.407876349	-0.437153967	0.463821628	0.59327549	0.648464425	-0.012521622	0.695855662	-0.55139776	-0.406547323	-0.244533597	0.808789645	-0.153470321	-0.215631503	-0.301155482	0.517447671	0.460336674	0.718134152	-0.709676777	-0.179197774	0.468291227	-0.039271921	0.511189912	-0.106275268	0.529468258	0.060910574	0.801383112	-0.379663498	0.384075714	0.316030784	0.453781581	-0.454792324	-0.44170585	-0.392923922	-0.341424339	-0.1850344	0.547694968	0.256884411	0.552527361	0.156418278	0.665083599	0.22580031	0.523297964	-0.457182872	0.465995349	0.614177907	-0.36443846	0.662384308	-0.484960055
0.381313001	CHRM1	-0.409589131	-0.258698636	0.462470008	0.323436538	0.454073557	-0.141154871	0.444922441	-0.364078398	-0.405224356	-0.298652204	0.733237556	-0.076582961	-0.25846839	-0.528399141	0.304655075	0.276401035	0.628973661	-0.668883995	-0.167329815	0.508773596	-0.144992821	0.350738303	-0.211631491	0.387308203	0.115481503	0.716137635	-0.335487494	0.239170822	0.051188589	0.434674706	-0.384796833	-0.454242057	-0.511744969	-0.351381785	-0.31407236	0.438522269	0.312306681	0.382908666	0.270204832	0.703530144	0.411495586	0.555202251	-0.39432289	0.248358249	0.385725243	-0.327751349	0.624191031	-0.471392037
0.353972271	TNFRSF1B	0.23646253	0.418261071	-0.362398171	-0.539822218	-0.598314932	-0.013330477	-0.629620293	0.503445374	0.523196306	0.281151109	-0.729407854	0.173819819	0.260020314	0.312536556	-0.493008399	-0.432193661	-0.511859102	0.644110009	0.206391921	-0.327886489	0.101591038	-0.556264845	0.146835931	-0.440040573	-0.029230734	-0.68105765	0.434304881	-0.37725974	-0.277173927	-0.392922127	0.473343751	0.345241065	0.234544498	0.356773984	0.232515724	-0.472309628	-0.280693356	-0.424554034	-0.210093488	-0.53946672	-0.182537124	-0.507369743	0.3890177	-0.47094848	-0.544295338	0.405936752	-0.615498229	0.53511376
0.352962267	GRIN2A	-0.338427346	-0.325719114	0.345415819	0.468606311	0.561784451	-0.051773022	0.587011833	-0.366542982	-0.349739356	-0.245604832	0.737209412	-0.18403546	-0.227212837	-0.303465907	0.482761647	0.519826198	0.624182966	-0.672795566	-0.162649976	0.48570512	0.135345816	0.398929449	-0.139560287	0.527538682	-0.047536435	0.689680114	-0.315438537	0.466504912	0.238748175	0.31228815	-0.370038291	-0.326414792	-0.258840614	-0.395775896	-0.234785294	0.419940572	0.206204032	0.500166272	0.227168337	0.577213212	0.124822014	0.427975512	-0.330412233	0.530028875	0.556627253	-0.463498199	0.648043632	-0.582790754
0.341193899	TNFRSF1A	0.452334771	0.145893985	-0.361467272	-0.25322901	-0.372386838	0.155435976	-0.361700125	0.256515001	0.605564894	0.179173188	-0.543640436	0.212051826	0.270850813	0.481685112	-0.346375272	-0.430104152	-0.548079067	0.649499669	0.130115101	-0.246760474	0.139294355	-0.322351292	0.261756022	-0.461743921	-0.149548269	-0.666223134	0.510413508	-0.366500938	-0.228060432	-0.463984811	0.425263792	0.397988595	0.300461822	0.390981772	0.235345789	-0.49335561	-0.415966228	-0.423412024	0.023546898	-0.569767471	-0.202995301	-0.21882416	0.319525475	-0.203205892	-0.408911175	0.090949348	-0.571963864	0.544905608
0.339039633	RXRA	0.270430414	0.438895351	-0.099236364	-0.470482916	-0.649897158	0.152798105	-0.595881566	0.430310188	0.333392743	0.057158761	-0.613441799	0.3009999	0.384113788	0.242807735	-0.511118468	-0.587456249	-0.542505323	0.763741075	0.200372718	-0.162054507	0.060162789	-0.451396612	0.022128197	-0.547751434	-0.120495557	-0.714807029	0.39053997	-0.493825481	-0.435403518	-0.384289591	0.466873443	0.376083517	0.010779345	0.487773035	0.242099045	-0.311116418	-0.354448824	-0.484879717	-0.082414917	-0.432569339	-0.124659963	-0.399004777	0.313721402	-0.56068106	-0.473375602	0.442475731	-0.57282403	0.639797262
0.338143628	FGFR3	0.398626267	0.328234184	-0.260602187	-0.283180777	-0.456566363	0.139322529	-0.464997977	0.372197129	0.170000928	0.107886346	-0.562592298	0.182169305	0.265622131	0.348449638	-0.40001454	-0.241842396	-0.365102757	0.687618812	0.221933233	-0.236742072	0.124912837	-0.426352457	-0.033724199	-0.497287728	-0.036264155	-0.66433854	0.055845703	-0.223856871	-0.021948586	-0.51721694	0.556388346	0.350395774	0.407511876	0.276958759	0.206524714	-0.46524491	-0.29820303	-0.432140778	-0.010191276	-0.464205687	-0.19038576	-0.387059781	0.353135382	-0.220766067	-0.266568451	0.314972625	-0.537379371	0.362424879
0.335322779	AXL	0.246111511	0.435321174	-0.190901575	-0.454841227	-0.58257973	0.126981192	-0.562058085	0.54011499	0.364050647	0.084918621	-0.657486643	0.327183	0.348474297	0.263616577	-0.501052152	-0.380566541	-0.544713896	0.690486996	0.078982902	-0.18479731	0.069143954	-0.526319487	0.069907585	-0.571055869	-0.107057139	-0.662640964	0.255137995	-0.426989813	-0.329946978	-0.410708618	0.462723636	0.269385801	0.240113706	0.420450606	0.145431876	-0.35812859	-0.292379741	-0.320728851	-0.134481869	-0.370006658	-0.243391632	-0.475405963	0.435707456	-0.55977456	-0.490861598	0.37245683	-0.63265624	0.510660343
0.335179638	TNFRSF21	-0.334678787	-0.283871039	0.459842509	0.378564623	0.492690097	-0.128706838	0.510745487	-0.375405809	-0.332782875	-0.156525326	0.712848289	-0.011109725	-0.192835271	-0.319279492	0.365202697	0.553854345	0.608016006	-0.607990063	-0.04866526	0.373066691	-0.060184886	0.344645553	-0.156325117	0.512588449	-0.002210258	0.747185002	-0.336674366	0.330293694	0.170322673	0.346105558	-0.262713443	-0.399284533	-0.289140663	-0.308736758	-0.285866352	0.472869689	0.300780601	0.661689263	0.135099595	0.720798173	0.283289064	0.321132401	-0.285264534	0.360542756	0.40819972	-0.325296885	0.447853151	-0.472007213
0.331721849	GPR19	-0.34116034	-0.396407049	0.379261867	0.571339577	0.573640645	0.118798886	0.623262672	-0.433212878	-0.245597896	-0.223247461	0.695154933	-0.24988745	-0.165400738	-0.156196588	0.610724826	0.384115216	0.511977917	-0.590991871	-0.269868639	0.388490044	-0.006562386	0.454738863	-0.024201899	0.470891579	0.000479288	0.641008431	-0.228943954	0.261321022	0.296155191	0.46251061	-0.495999282	-0.412399256	-0.306028674	-0.222539249	-0.087858098	0.475156707	0.139066539	0.420307844	0.037191404	0.438156023	0.000757599	0.438515925	-0.504532762	0.41395909	0.583791344	-0.341988595	0.673922795	-0.385640658
0.328999199	ADORA2A	0.29452572	0.377290803	-0.260601986	-0.510220131	-0.540369743	-0.06512945	-0.526679866	0.412077366	0.343745461	0.124005947	-0.479097291	0.324656395	0.153359127	0.186923922	-0.443784991	-0.476036102	-0.47603288	0.547853262	0.206114508	-0.306961309	0.047189698	-0.419226355	0.106611795	-0.418742767	-0.082996046	-0.595575095	0.38830906	-0.341907188	-0.423385519	-0.347972651	0.450699352	0.348035225	0.140478034	0.281950893	-0.039428699	-0.374491768	-0.185905494	-0.474824298	-0.152604181	-0.528489914	-0.066299724	-0.454909615	0.334985262	-0.31979279	-0.548107508	0.273261561	-0.52150225	0.360560246
0.323702335	GRIA1	-0.498931572	-0.117649409	0.457626665	0.14351866	0.304218326	-0.126614793	0.326014413	-0.123070656	-0.432275134	-0.225843162	0.528699378	-0.086998939	-0.168519307	-0.528801243	0.239048505	0.237342721	0.59665632	-0.550967223	-0.146978689	0.656855701	0.05525979	0.157084884	-0.1257643	0.347230079	0.037840544	0.569945826	-0.321929094	0.152951067	-0.07201685	0.397579377	-0.373633913	-0.436152118	-0.438571505	-0.288170783	-0.345062279	0.431067913	0.143476489	0.47596497	0.118878613	0.726301429	0.243852495	0.301016792	-0.248467005	0.039165846	0.31071924	-0.227795086	0.498543195	-0.359517312
0.316081725	IL4R	0.360813235	0.351710352	-0.304527301	-0.458065378	-0.504082415	0.114445081	-0.537489586	0.47309911	0.533074939	0.174501864	-0.62233844	0.175763384	0.147206086	0.223394304	-0.436993554	-0.398409559	-0.423081393	0.605668853	0.132677068	-0.257553426	0.237923664	-0.428503224	0.162446186	-0.413251053	-0.106329883	-0.599239938	0.461877896	-0.26085781	-0.274197921	-0.402253482	0.352012201	0.358005014	0.287444993	0.252836182	0.204919949	-0.421568167	-0.339547517	-0.398841172	-0.1024006	-0.454060855	-0.156900664	-0.382489426	0.38841183	-0.380441663	-0.454270027	0.288972499	-0.521913875	0.439353817
0.315467168	UNC5B	0.548955187	0.059327452	-0.407473999	-0.171057808	-0.286107687	0.070174651	-0.268613373	0.095396486	0.28289894	0.239989907	-0.459942859	0.053882935	0.145217051	0.409809318	-0.192322065	-0.298425828	-0.457468446	0.484877903	0.36756877	-0.414959594	0.074368742	-0.208961967	0.132700916	-0.332294725	-0.05272091	-0.567910662	0.254752512	-0.195401156	-0.035128543	-0.415490865	0.405493623	0.488239539	0.441556798	0.225993802	0.155071918	-0.475016994	-0.181334634	-0.525371013	0.14565122	-0.666662418	-0.138306571	-0.186519397	0.249906644	0.092779182	-0.32677277	0.14356289	-0.407323518	0.318099417
0.292694755	MET	-0.415820427	-0.041995785	0.2403717	0.102098797	0.279888737	-0.196957343	0.226731585	-0.063545762	-0.368498803	-0.144486758	0.454507072	-0.036242801	-0.160239065	-0.531311183	0.20552572	0.390103696	0.419111968	-0.59097996	-0.108430749	0.276452066	0.092385433	0.1184991	-0.269205932	0.383450164	0.142694331	0.593331732	-0.215387497	0.188755256	-0.092911637	0.348176415	-0.316127245	-0.484033502	-0.286518724	-0.263122302	-0.366907701	0.338057658	0.392180738	0.50528768	0.021241819	0.580224286	0.209707485	0.201638576	-0.223173905	0.028783372	0.184663775	-0.29705947	0.369658104	-0.433790413
0.292402822	CSF1R	0.386532088	0.313313796	-0.21818477	-0.296019784	-0.4458304	0.19913818	-0.364918796	0.321699219	0.315098556	0.147735263	-0.5425666	0.200794538	0.333453142	0.300203793	-0.28206603	-0.386773535	-0.457674708	0.626329069	0.234041297	-0.154875613	0.004535168	-0.318829256	0.333210465	-0.333116703	-0.046884183	-0.614128908	0.32254229	-0.390960171	-0.15917822	-0.381787228	0.42376157	0.314526862	0.185996002	0.450190685	0.167498338	-0.319867016	-0.362059147	-0.375996483	-0.14945988	-0.40930619	-0.187777831	-0.258474654	0.178883177	-0.315339702	-0.283361928	0.225719796	-0.454464548	0.493510984
0.291469489	LRP6	0.320628009	0.265012827	-0.329203367	-0.194862244	-0.305868217	0.072433766	-0.30415699	0.354246991	0.171277013	0.266060254	-0.454411247	0.116370136	0.088555287	0.386621479	-0.244587539	-0.200168371	-0.255203307	0.517436942	0.146997234	-0.316741957	0.289294169	-0.346555668	-0.088430327	-0.386860208	0.028746862	-0.502507204	0.18319324	-0.019598454	0.037489927	-0.422182816	0.328829645	0.394232308	0.398954984	0.107038962	0.204456849	-0.445245157	-0.369587036	-0.396389999	-0.118282659	-0.531456575	-0.32137425	-0.389302896	0.247818981	-0.024063902	-0.210614142	0.13457413	-0.3518292	0.20063649
0.287264717	IGF2R	0.364678373	0.231281344	-0.116638641	-0.229655494	-0.254606286	0.195598405	-0.248329382	0.230501243	0.426670612	0.20795992	-0.503238127	0.271139798	0.172142631	0.429127927	-0.300463167	-0.215671386	-0.428886683	0.567196173	0.056329591	-0.224925889	0.002086183	-0.208226065	0.199902621	-0.280905387	-0.216358504	-0.535983532	0.38085374	-0.198097159	-0.088866284	-0.368496099	0.430688685	0.431613577	0.289954197	0.369024226	0.207949085	-0.280019332	-0.360858545	-0.112436067	-0.18519325	-0.316169388	-0.160641355	-0.375686263	0.279874438	-0.148343535	-0.296114309	0.184674092	-0.589257444	0.502091863
0.280006507	ACVR1B	-0.477202453	-0.069723212	0.255950586	0.166514123	0.260472723	-0.031195281	0.231425992	-0.117113156	-0.24792759	-0.272490849	0.460120165	-0.182619511	-0.097453766	-0.450550388	0.251622774	-0.004409115	0.382801546	-0.46303443	-0.271407955	0.467059097	0.00530209	0.199540186	0.005411894	0.233580791	0.018819654	0.516867279	-0.187715611	0.07621543	-0.055970917	0.502659872	-0.474264665	-0.333157399	-0.512283997	-0.14149505	-0.145198105	0.441262392	0.243820144	0.158292747	-0.059556698	0.45734004	0.052865953	0.258782398	-0.312455901	-0.076935839	0.200645618	-0.13703272	0.50509215	-0.203847074
0.278071807	DNER	-0.016725947	-0.621794182	0.247401669	0.80109803	0.70526171	0.340441208	0.727760476	-0.712162201	0.044786321	-0.091951178	0.436838513	-0.156297088	0.012698525	0.338179327	0.584330477	0.411410795	0.184332971	-0.290654419	-0.128693848	0.107860798	-0.153070632	0.688694245	-0.012129327	0.544993014	-0.073562113	0.416666981	-0.104135393	0.325520456	0.598102858	0.248290506	-0.332738121	0.002088804	-0.121304779	-0.029461891	0.230563048	0.422198282	0.00873915	0.369735461	0.2120323	0.209005671	-0.038796578	0.619556893	-0.531439986	0.644983823	0.60096584	-0.232287832	0.455153746	-0.106410941
0.277543793	EPHA3	-0.290841284	-0.154741421	0.333006158	0.269674434	0.360669452	0.033035237	0.27720253	-0.190014237	-0.274122755	-0.288131688	0.554386367	-0.233166648	-0.228086553	-0.3717345	0.415864026	0.292503943	0.423650505	-0.503629676	-0.183463939	0.258736551	0.020789023	0.306265559	0.062225196	0.378230636	-0.035376921	0.533278137	-0.111736279	0.224514367	0.094883412	0.495457933	-0.445834499	-0.320328923	-0.281891795	-0.252774139	-0.0465056	0.426266899	0.319539839	0.280595095	-0.065434254	0.370402961	0.057695258	0.202908339	-0.319093197	0.11858506	0.344294689	-0.217168194	0.600557547	-0.348630179
0.27498669	PPARA	0.373824099	0.104898151	-0.243517934	-0.068493737	-0.235558802	0.132530132	-0.196980112	0.126927842	0.318952836	0.183953625	-0.462537889	0.199304516	0.27316166	0.502632902	-0.172212153	-0.153026001	-0.48545446	0.566045737	0.111639179	-0.37286476	0.061774222	-0.164075926	0.008116038	-0.342549558	-0.039013294	-0.527046952	0.204246047	-0.241684888	0.012698091	-0.325222903	0.346111972	0.304402175	0.392088682	0.33960377	0.285968976	-0.27992134	-0.27663133	-0.242148448	-0.108733642	-0.457464024	-0.272399678	-0.249602781	0.230530121	-0.094227225	-0.221979645	0.194788322	-0.50181254	0.466787554
0.271467353	LIFR	0.464475591	-0.138002999	-0.24651075	0.198288113	-0.036817626	0.393580508	0.023307313	-0.094200068	0.32703826	0.13771136	-0.340433289	0.015770544	0.386579243	0.743604295	0.057801789	-0.053318711	-0.465774765	0.571535365	0.175847227	-0.305343953	0.061353581	0.031322517	0.132274298	-0.120223211	-0.145734896	-0.452241681	0.260870611	0.043810811	0.312402202	-0.34546376	0.213310422	0.479315463	0.367547765	0.421088535	0.510885653	-0.189646923	-0.370121639	-0.259686261	-0.018736041	-0.531814517	-0.426816242	-0.100647141	0.008111136	0.164421533	0.050927839	0.204948091	-0.303317121	0.438405991
0.271204319	ADRB2	0.387993736	0.189875548	-0.201164488	-0.23911871	-0.310060378	0.134377586	-0.300895511	0.204244912	0.250109716	0.332803084	-0.506270144	0.149553571	0.268791998	0.36010192	-0.228209385	-0.18580398	-0.448825951	0.52159866	0.146843561	-0.18345336	-0.057516526	-0.26082414	0.162031132	-0.394537985	-0.23429883	-0.477563899	0.161552158	-0.287699459	-0.20381944	-0.426900397	0.376371406	0.25011334	0.305453182	0.301239719	0.154948211	-0.29114561	-0.267586544	-0.092098373	-0.0486046	-0.320851967	-0.080768334	-0.33257945	0.336000892	-0.207873137	-0.365626374	0.218129637	-0.489227318	0.409480713
0.265700064	IL6R	0.448118471	0.061759512	-0.29671069	-0.015136052	-0.121084056	0.115439785	-0.134484781	-0.02954981	0.341839855	0.172508913	-0.361628362	0.170030475	0.244750299	0.475367806	-0.143895206	-0.089619268	-0.369414879	0.43033503	0.249989227	-0.348032793	-0.041561191	-0.043226671	0.157162437	-0.267037246	-0.147926504	-0.40029196	0.137540344	-0.130914936	0.005145926	-0.554023807	0.466189835	0.343323636	0.349742555	0.251033046	0.248810963	-0.381182999	-0.192206099	-0.282216987	0.204508728	-0.521415714	-0.156472135	-0.119656093	0.234936501	0.144548134	-0.22659245	0.132712649	-0.346653495	0.237945868
0.25990298	NPTXR	-0.077816662	-0.36011913	0.143875224	0.29150892	0.331126963	-0.096843373	0.363706846	-0.420932718	-0.359654886	-0.273700259	0.59424921	0.016259325	-0.058304965	-0.309585495	0.202378128	0.225514143	0.326449556	-0.456956163	-0.0081202	0.274848929	-0.042596272	0.386537786	-0.128699542	0.1852879	0.018967578	0.450914076	-0.301832004	0.173637605	0.044112057	0.230840129	-0.242409338	-0.329504937	-0.213580239	-0.308121585	-0.201650204	0.236402766	0.369764951	0.138200034	0.45616554	0.324523117	0.337971927	0.502230524	-0.261908034	0.343611306	0.237480602	-0.274750659	0.465952595	-0.485598123
0.258496781	TGFBR1	0.42688944	0.060337691	-0.313509851	-0.076886566	-0.202478436	0.033137146	-0.148002007	0.045115187	0.28249884	0.38111006	-0.308528584	0.098643505	0.162352652	0.531033922	-0.160942201	-0.025414584	-0.291559273	0.419456327	0.298226813	-0.483165443	0.124748585	-0.208882313	0.049590924	-0.158751153	0.028969256	-0.356790515	0.280842007	-0.038361405	0.134577891	-0.303353225	0.320250096	0.353098984	0.491072304	0.205645996	0.192350185	-0.375868818	-0.138596456	-0.203554961	-0.096079388	-0.505543837	-0.2256668	-0.228836531	0.208237329	0.103938934	-0.203042983	0.096792122	-0.423263817	0.225668551
0.25630376	SORT1	-0.199945635	-0.359376189	0.416974119	0.325013315	0.409218499	-0.041314833	0.467751769	-0.399509418	-0.109120009	-0.121693715	0.504568297	0.099536242	-0.109845824	-0.184898507	0.272802631	0.204107024	0.39212396	-0.357507406	-0.093538629	0.355440486	-0.141498513	0.308571619	-0.052523077	0.4509429	-0.038551521	0.512770932	-0.101501119	0.18111908	0.074588607	0.377001127	-0.242226828	-0.017115885	-0.403665321	-0.081413171	-0.1100106	0.462498198	0.11734408	0.440998466	0.12280155	0.544329659	0.35635731	0.510914477	-0.350463204	0.312316232	0.320901447	-0.214204454	0.330129055	-0.022225855
0.254185239	GRIK2	-0.471576843	-0.043159967	0.244624007	0.03476879	0.173497492	-0.191047771	0.12103877	0.02478889	-0.371528132	-0.236223476	0.426877972	-0.046547817	-0.246129237	-0.576872838	0.213527939	0.145825624	0.59073588	-0.507298675	-0.236890739	0.406612299	0.16840177	-0.033990964	-0.08184063	0.159207426	0.037523209	0.465349028	-0.305320765	0.182332039	-0.063252741	0.368396446	-0.402804666	-0.419368538	-0.314720275	-0.40732771	-0.358698095	0.28083987	0.178961185	0.27984138	-0.073057227	0.449222055	0.110764938	0.08341567	-0.136165213	-0.032055168	0.250165799	-0.243393185	0.428665835	-0.440908953
0.249159957	FLT1	0.40093731	-0.075851332	-0.311586821	0.010809273	-0.020061483	0.139163232	-0.076733891	-0.077544593	0.508739705	0.122512995	-0.313533602	0.223412495	0.197136146	0.519593338	-0.075478406	-0.052114463	-0.407039587	0.391480118	0.149781031	-0.458087679	0.024762365	-0.000948845	0.11907041	-0.212483375	-0.156913077	-0.334542286	0.293171533	-0.006698219	0.139286365	-0.422715388	0.333688851	0.377701846	0.357377218	0.234678843	0.239601367	-0.28020915	-0.132096983	-0.205121931	0.011020044	-0.491402253	-0.136506778	-0.14698185	0.189296163	0.190663744	-0.198991938	0.166076754	-0.407862156	0.234348872
0.249009486	CSF3R	0.236515331	0.221517672	-0.183709653	-0.223523157	-0.286333416	0.201660217	-0.312896283	0.257588551	0.365461279	0.060332061	-0.49643804	-0.121950769	0.071454037	0.255597349	-0.148494588	-0.292914346	-0.349545537	0.388605243	0.118715335	-0.187852887	0.028792832	-0.29314229	0.401457111	-0.244464358	-0.154169773	-0.551589495	0.350067064	-0.296075566	-0.075988136	-0.296388879	0.2659121	0.31603933	0.16384634	0.257576996	0.307743994	-0.25980525	-0.278000543	-0.374869247	-0.124810023	-0.472160484	-0.244136213	-0.285578678	0.247064738	-0.17387966	-0.17442185	0.186612533	-0.29553923	0.426853785
0.248885594	IL1R1	0.386610573	-0.055261919	-0.271551431	-0.005619051	-0.066795374	0.252839501	-0.154835335	-0.02643161	0.589705274	0.245511937	-0.393329563	0.131488034	0.259093095	0.569667633	-0.078477078	-0.109146736	-0.380739248	0.486300746	0.151482212	-0.379074627	0.075642362	-0.033537144	0.258488558	-0.213874262	-0.301135351	-0.383929821	0.411504303	-0.097875663	0.105027439	-0.354667815	0.306884076	0.349436143	0.30128021	0.377858481	0.44131947	-0.249300002	-0.267034542	-0.187729298	0.000363713	-0.45575638	-0.207072006	-0.117387453	0.042072246	0.061290014	-0.122029297	0.19539757	-0.401960703	0.373578937
0.247511768	ACVRL1	0.346508344	0.142223764	-0.271145721	-0.242908425	-0.311400311	0.099252204	-0.353371783	0.077358623	0.299968823	0.238647919	-0.42449601	0.204282132	0.152118664	0.321206092	-0.287304495	-0.18461044	-0.427232607	0.465103637	0.241362721	-0.500240832	-0.093423272	-0.172177639	-0.033867075	-0.238069134	0.022386316	-0.393127277	0.288343205	-0.19363233	-0.07221722	-0.318676222	0.337362375	0.32828784	0.250839014	0.305919392	0.276877296	-0.272404134	-0.085764738	-0.313507933	0.012361754	-0.4390529	0.014525298	-0.225487917	0.134565232	-0.062085193	-0.34784245	0.419575282	-0.457316575	0.339732117
0.246153143	ADIPOR1	-0.115740872	-0.516743496	0.242216704	0.548845131	0.429438891	0.193484605	0.431561184	-0.543822714	-0.071241886	-0.199227072	0.432460229	-0.058316404	-0.010020889	0.031668545	0.53892269	0.1466827	0.064238789	-0.35033246	-0.169132362	0.098596643	-0.293649416	0.51210089	0.007207677	0.370624746	-0.009590627	0.311295716	-0.026045141	-0.04266527	0.241660335	0.333848262	-0.360056569	-0.132802783	-0.363714788	0.041077609	0.142971499	0.436179952	0.116843464	0.118433243	0.200395351	0.196880233	0.196927173	0.630051789	-0.575199429	0.337506941	0.427899632	-0.118920809	0.49869728	-0.023940502
0.244807037	GABRG1	0.338234696	0.108792243	-0.137753244	0.009732971	-0.16128754	0.313923051	-0.159237203	0.16805882	0.190598397	0.049029139	-0.371842129	-0.019654296	0.335200041	0.490800194	-0.112575538	-0.039509668	-0.36087486	0.540105854	0.159022787	-0.168215247	0.132540259	-0.15640816	0.021675564	-0.224811053	-0.18320465	-0.430967343	0.129018956	0.098625026	0.218598796	-0.422711502	0.277810458	0.279793717	0.386332111	0.353512515	0.412753533	-0.248897513	-0.318222739	-0.239948742	0.007523417	-0.366293123	-0.386024325	-0.289322087	0.131844178	-0.081881531	0.032165008	0.290089157	-0.314248768	0.320109122
0.24466976	PTPRA	0.123976216	0.59677834	0.032025407	-0.484181587	-0.524933092	-0.024820157	-0.513783353	0.602910514	0.03808179	-0.028543352	-0.363984996	0.088058721	0.091445484	-0.046467785	-0.406013253	-0.324148303	-0.064693187	0.426408013	0.103156225	0.037438789	0.290479484	-0.576660774	-0.01809745	-0.380379835	-0.080152863	-0.445444268	0.127210959	-0.120287883	-0.311928351	-0.319066274	0.420709165	0.215568733	0.149117464	0.150426752	0.037076626	-0.398667732	-0.251644043	-0.371685921	-0.058649386	-0.106073687	-0.084848109	-0.440067046	0.353393485	-0.409787674	-0.256701838	0.232208901	-0.289158839	0.216585596
0.237362317	FGFR1	0.452971059	0.025376932	-0.278258895	-0.064979331	-0.176340274	0.054057012	-0.171415189	-0.056367724	0.196292317	0.266198505	-0.302780028	0.127243004	0.11382597	0.404943724	-0.103402286	-0.095734162	-0.306458846	0.358695679	0.353742415	-0.51864346	0.0117918	-0.023413932	0.072761696	-0.182666054	-0.024919956	-0.360952302	0.182975406	-0.072232963	0.052146856	-0.370314686	0.320816965	0.284308022	0.276523395	0.221452658	0.180141247	-0.229831562	-0.076551621	-0.315750621	0.047022312	-0.514636914	-0.014091385	-0.185334136	0.107796938	0.122537685	-0.167580604	0.086300611	-0.344069382	0.129803281
0.236771985	ERBB3	0.218324835	0.056892073	-0.109783211	-0.196050271	-0.236260577	0.038059456	-0.249755839	0.112259991	0.297126311	0.174138444	-0.374637358	0.134211811	0.014744691	0.257357903	-0.203945664	-0.16631712	-0.216823348	0.338889888	0.214005331	-0.303712224	0.002201353	-0.227019532	0.171017172	-0.140513118	-0.111585185	-0.362859732	0.165503941	0.027227707	0.072776524	-0.202247603	0.235322924	0.631881509	0.294594372	0.188650135	0.177872473	-0.177248484	-0.155207602	-0.214025719	-0.125957315	-0.412278575	-0.097711857	-0.222797684	0.134640466	0.001654682	-0.151428282	0.224399425	-0.380915741	0.422359852
0.233443191	EGFR	0.387297481	-0.113028965	-0.088318583	0.179491089	-0.114987352	0.323182183	0.039156722	-0.125981337	0.310752964	0.074146067	-0.267365431	0.087592783	0.383806314	0.668458341	0.035473933	-0.118864595	-0.463434426	0.509358392	0.237614984	-0.248286566	-0.047909748	0.074720383	0.130423884	-0.086997023	-0.086937734	-0.416445228	0.2927998	-0.264437116	0.106527449	-0.250738634	0.368473781	0.292087102	0.188433906	0.496112404	0.350547709	-0.081161755	-0.276063258	-0.202651755	0.002427907	-0.357861666	-0.188434566	-0.024683053	-0.028569746	0.11595443	-0.013541591	0.213005629	-0.321576172	0.426349159
0.229666351	CXCR4	0.310589511	-0.018004911	-0.231881839	0.0941464	-0.108352591	0.113901213	-0.093403493	0.007714955	0.296569513	0.298496816	-0.299160811	0.046986867	0.20660162	0.533354781	-0.095050957	-0.168460698	-0.28291257	0.411923064	0.324936263	-0.418545372	-0.054463222	0.008560635	-0.082864358	-0.1222026	-0.049408685	-0.313067658	0.14377241	-0.058948157	0.216746507	-0.289091737	0.305398439	0.293152598	0.169270036	0.232087887	0.300819952	-0.337916252	-0.087601075	-0.317672184	0.008402343	-0.507854929	-0.249133257	-0.183888676	0.16435755	0.140254517	-0.130365515	0.211930721	-0.219970802	0.146793845
0.225584508	OSMR	0.467278937	-0.017109245	-0.213742354	-0.022844309	-0.049172559	0.173278032	-0.027091051	-0.152041155	0.431285565	0.18143855	-0.275582836	0.07824818	0.171445174	0.571313209	-0.059973286	0.022426506	-0.323991566	0.440343457	0.014101598	-0.423259188	0.024134786	0.032165344	0.21480815	-0.158964525	-0.304046429	-0.288154909	0.275491252	-0.025861902	0.121767916	-0.245070326	0.303253857	0.271590789	0.402715022	0.162283224	0.309446054	-0.187901499	-0.256678956	-0.160351406	0.012003562	-0.341188421	-0.057248118	-0.084836425	0.22399837	0.152143942	-0.165612119	0.087864536	-0.358071441	0.197410226
0.22437827	GRIA3	-0.246763859	-0.081213272	0.384985326	0.358172877	0.267064015	0.128038	0.337727805	-0.117307137	-0.200163775	-0.162008615	0.465974033	-0.106093455	-0.050757049	-0.161448469	0.325914208	0.189087834	0.548513087	-0.371574283	-0.070408491	0.490489577	0.137634134	0.224235721	-0.0672768	0.394492963	-0.030555892	0.353152196	-0.135959118	0.357789108	0.135375844	0.128976972	-0.153592613	-0.053810625	-0.279571887	-0.116968114	0.032011259	0.217790442	-0.031604729	0.200540259	0.088863842	0.324897077	-0.019863887	0.232974961	-0.316714988	0.33504061	0.482022354	-0.319426719	0.539252297	-0.276957035
0.222261665	NTRK2	0.292579567	-0.072962763	-0.157056886	0.075309038	-0.214508027	0.309227605	-0.121372493	-0.030084728	0.289980113	0.020904883	-0.324929773	0.196661288	0.450758518	0.51854632	-0.130797415	-0.201420716	-0.483196189	0.576670389	-0.010500199	-0.138210886	-0.057964651	-0.079324857	0.073800008	-0.341752524	-0.155045115	-0.465876886	0.102883355	-0.329861051	0.063245584	-0.326755564	0.292094371	0.238822051	0.143489265	0.442669025	0.322299031	-0.155449083	-0.299125359	-0.267990304	0.098954306	-0.350951001	-0.183075286	0.014250493	0.156095797	-0.093224318	-0.125595094	0.316115297	-0.376116574	0.459600782
0.215971356	ACVR2B	0.150161172	0.22425852	-0.274781355	-0.477934366	-0.430212657	-0.285504596	-0.458284402	0.3730432	0.084398795	0.120025902	-0.314856533	0.133773318	-0.161587218	-0.005379486	-0.416406624	-0.171315314	-0.201752122	0.248674891	0.085270921	-0.313655671	0.249472093	-0.466229691	-0.033373617	-0.330006815	0.174856528	-0.320870397	0.117074518	-0.116043645	-0.218195727	-0.154532146	0.148606749	0.213727753	0.324599233	-0.05371651	-0.222860219	-0.36455383	-0.041079584	-0.285550445	-0.190718606	-0.353247559	-0.10984368	-0.398590097	0.34483934	-0.233482071	-0.408418547	0.041863353	-0.406563154	0.049361824
0.207082378	RARB	-0.301376631	-0.017942602	0.488398598	0.395383302	0.395100905	0.20479617	0.327318721	-0.169425291	-0.113018221	-0.162800536	0.301758751	-0.050610799	-0.003313958	-0.064722566	0.371790141	0.138495368	0.325374129	-0.29904707	-0.092046843	0.319728387	-0.110125781	0.319723647	-0.04150845	0.349897787	-0.165183206	0.391169533	-0.082530276	0.107401423	0.102218966	0.141981808	-0.173577987	-0.178659356	-0.4531919	0.039880771	0.040712085	0.407622891	-0.080867082	0.3219664	0.07680852	0.467343871	-0.020412646	0.20435836	-0.419853535	0.143366778	0.436361344	-0.134905997	0.470211144	-0.08422145
0.205490635	GFRA2	-0.380128515	0.345375692	0.423937232	-0.024446346	0.096634876	-0.198518902	0.041845864	0.193889546	-0.288549628	-0.225675314	0.325831823	0.004114363	-0.216919472	-0.51319494	-0.044883605	0.056384257	0.528898534	-0.403445657	-0.108300317	0.476048802	-0.038771018	-0.063080612	-0.06008497	0.097414698	-0.050995413	0.338773458	-0.217006777	0.268338034	-0.092146147	-0.02638924	0.008272001	-0.233284337	-0.329412016	-0.263553668	-0.353558148	0.09850419	0.118378179	0.229282435	0.003647788	0.525630547	0.164755778	-0.009271487	-0.014527572	-0.094208772	0.232328677	-0.225781379	0.308021785	-0.34105028
0.20019952	TLR4	0.319401675	-0.065536627	-0.142233072	0.118517074	-0.021815586	0.362908232	-0.004490394	-0.056477512	0.140551743	0.052484354	-0.261847349	0.007261735	0.278122862	0.488476767	0.042822268	-0.017228298	-0.284564478	0.412550698	0.101744488	-0.191306256	0.104690921	-0.030764515	0.052956374	-0.213434175	-0.107051435	-0.343825024	0.112356825	-0.125091054	0.119372001	-0.340780624	0.169899757	0.324259041	0.319938241	0.272346208	0.435634275	-0.13332011	-0.271919829	-0.127724498	0.069087946	-0.360165915	-0.29678917	-0.05308926	0.087222962	0.146565203	-0.038395741	0.098137773	-0.208468243	0.289165149
0.19961792	TGFBR2	0.210068787	-0.201545171	-0.113426566	0.117628145	-0.075679778	0.466180373	-0.033813909	-0.163107925	0.536388141	0.125379455	-0.261597667	0.186506761	0.333990933	0.483128848	0.047783221	-0.193884434	-0.516382288	0.402532331	0.034516982	-0.235711229	-0.158287402	0.130489323	0.312025686	-0.089328965	-0.090054425	-0.346538174	0.430926566	-0.315284381	0.042691434	-0.078437539	0.124448496	0.308357546	0.001244354	0.539867904	0.452653438	0.023411683	-0.144233399	-0.150586736	-0.092387515	-0.360194493	-0.110807549	0.122682662	-0.082259673	-0.045199405	-0.136182228	0.27063418	-0.263290768	0.547635382
0.191674013	ERBB2	0.347928928	0.064852934	-0.230654383	-0.149773752	-0.166810462	0.18525322	-0.168183985	0.041605777	0.30031635	0.149536158	-0.302177223	0.056296552	0.205882646	0.278201079	-0.247826187	-0.086913996	-0.256049663	0.386692597	0.066244557	-0.28241831	-0.014459851	-0.020272924	0.069069463	-0.241528113	0.052612135	-0.318654389	0.035149293	-0.096496718	-0.058866341	-0.335348577	0.356722994	0.222070801	0.18593562	0.167257601	0.120476673	-0.16795358	-0.154839502	-0.190411963	0.117878847	-0.277735147	-0.027091104	-0.118994361	0.208571655	0.01368707	-0.194113305	0.327882147	-0.30022622	0.175249711
0.188400806	GRIN1	-0.403732138	0.259515527	0.294823974	-0.284699338	-0.158217526	-0.171032274	-0.104608634	0.208061108	-0.123822089	-0.152909613	0.147652198	0.207404383	-0.142435102	-0.56527859	-0.224628589	-0.162830735	0.237315993	-0.265932341	-0.224081724	0.424563756	0.061592601	-0.298713363	-0.099739439	-0.0560772	-0.005973389	0.150678615	-0.121698741	-0.089136764	-0.394901971	0.202084401	-0.088793194	-0.222120442	-0.32788703	-0.165349041	-0.37814742	0.081023024	0.049208306	0.072538064	-0.004322066	0.451903578	0.272440603	0.058794939	0.068651235	-0.387062559	-0.081160003	-0.14975891	0.062671796	-0.007148099
0.187887694	NTRK3	0.369237858	0.098390711	-0.143751233	-0.125893595	-0.246659166	0.110829323	-0.158116426	0.102898998	0.204917291	-0.108267805	-0.186776729	0.197352446	0.146469266	0.188867976	-0.22077676	-0.203117819	-0.172440096	0.397237808	0.183037601	-0.001528455	0.221756474	-0.099674838	0.047157448	-0.290584511	-0.140201334	-0.348734639	0.180033769	-0.161987253	-0.145950041	-0.266816839	0.341769555	0.093352812	0.095148164	0.136718011	0.021960415	-0.181401479	-0.218419149	-0.290721227	0.051655708	-0.302240146	0.049639549	-0.069037098	0.054046484	-0.067909106	-0.16078645	0.061888179	-0.294630661	0.159554009
0.187224298	CNR2	0.338859919	0.004875966	-0.215761429	0.011023455	-0.077240252	0.065049165	-0.10173415	-0.016148358	0.023506936	0.183886964	-0.248165241	0.006435162	0.25798006	0.294005819	-0.028554999	0.034521501	-0.250881973	0.245456061	0.35254234	-0.234939092	-0.018385107	-0.119815619	0.151997006	-0.149428089	0.110469837	-0.303578967	0.131525535	0.001275378	0.059974418	-0.38586983	0.27156648	0.244005723	0.400450775	0.105400034	0.067351904	-0.344917022	-0.102791021	-0.120001182	-0.030076503	-0.304855754	-0.059149295	-0.113421695	0.188053944	0.129524616	-0.111674542	-0.054236332	-0.311663528	0.146511831
0.179299172	GRIK3	0.421274795	-0.017867399	-0.187477176	-0.005364129	-0.055653011	0.162229822	-0.017981225	0.003178784	0.071063607	-0.036612933	-0.113564653	-0.136773827	0.058465889	0.302584291	0.054646754	-0.020755337	-0.187471322	0.199000004	0.129846958	-0.230098479	0.152622056	-0.041965172	0.17433546	-0.104993237	-0.074699731	-0.263906622	0.226166344	0.109268806	0.055598059	-0.327976743	0.234462851	0.346539891	0.391459609	0.093003568	0.12231162	-0.231088469	-0.201387888	-0.296262219	0.117528899	-0.337282736	-0.12437488	-0.211719333	0.144944035	0.302669632	0.000101202	-0.011222248	-0.078911578	-0.025343604
0.178584199	M6PR	-0.250077649	-0.169833441	0.15718759	0.135108176	0.1416933	0.007963871	0.113125441	-0.06091281	-0.11375897	-0.199495417	0.223108918	0.09872142	0.033712944	-0.3131619	0.110592235	-0.121776629	0.224335981	-0.234459009	-0.1644705	0.351789644	-0.000825838	0.089847877	-0.04988017	0.120324377	0.019103608	0.197059973	-0.084981349	-0.109250251	-0.163893427	0.182731677	-0.325452098	-0.191883857	-0.38203679	0.011293476	-0.096059128	0.232227012	0.005887957	0.145807485	0.134771101	0.3304963	0.157017437	0.353605388	-0.285057966	-0.030298168	0.138223555	-0.124990437	0.302741815	-0.040764752
0.17713416	EPHA2	0.357492195	0.03853966	-0.146420164	-0.140623584	-0.237027543	0.036459717	-0.206961031	0.022023925	0.161554895	0.352378927	-0.291705003	0.182933112	0.218626985	0.242056755	-0.14853	-0.114362627	-0.263190864	0.295081428	0.398330114	-0.270916896	-0.039900772	-0.015089797	-0.004819596	-0.136713952	-0.033987901	-0.2757893	0.166332647	-0.134922226	-0.116443572	-0.262867511	0.303288396	0.195480419	0.223290665	0.236725131	0.224555489	-0.212597871	0.016994517	-0.226185507	0.034075893	-0.34903075	0.029968018	-0.188015644	0.07305714	0.011118744	-0.194105982	0.289315524	-0.279217201	0.205098871
0.176129235	GRIN2B	0.08202106	0.347708129	-0.137455477	-0.288978577	-0.210907215	-0.097488497	-0.235128872	0.367105629	0.005198769	0.047113594	-0.159477903	-0.005266525	0.013698138	-0.038478755	-0.265215206	-0.14577536	0.047911296	0.206834855	0.124924523	0.242158799	0.370591217	-0.374273304	-0.031558751	-0.218149207	0.015772426	-0.179981123	0.045004974	0.113792361	-0.128538142	-0.302795437	0.244883445	0.116034509	0.239014653	-0.041674914	-0.105392011	-0.305781524	-0.16439863	-0.103523136	-0.072629006	-0.100585945	-0.261347028	-0.400780837	0.216337266	-0.11932605	-0.203930146	-0.107338375	-0.221458283	-0.100888893
0.174128213	CX3CR1	0.008191693	-0.417186092	0.04724784	0.465899961	0.370213172	0.268296351	0.3994781	-0.499508693	-0.122212649	-0.08237649	0.280046711	-0.115115864	0.02215477	0.12750533	0.407481595	0.220073911	-0.006545372	-0.166463939	-0.106555481	0.02589021	-0.246461379	0.397373729	0.123540215	0.223542925	0.066554834	0.159973396	-0.040555729	-0.051953086	0.283325802	0.218351345	-0.184732885	-0.050687085	-0.08622965	0.026655972	0.199450552	0.228336366	0.09549876	0.135307366	0.096083922	0.033278323	0.081932422	0.552623556	-0.399102319	0.356967614	0.264906159	-0.008653373	0.297827452	-0.051364544
0.165462119	EPHB3	0.322955379	0.091270062	-0.104754363	-0.123703933	-0.13296817	-0.034315811	-0.122065996	0.072065477	0.118712989	0.044782978	-0.205084567	0.15925253	0.04133109	0.245835234	-0.077606682	-0.014780266	-0.187666494	0.270929612	0.108159244	-0.300056704	-0.06735694	-0.079150759	-0.002373211	-0.166835983	0.05103125	-0.24295965	0.142379881	-0.064743211	-0.015211363	-0.209360968	0.293649184	0.176699068	0.286891386	0.110117432	-0.09061211	-0.147008069	-0.126584755	-0.028300546	-0.042528653	-0.236636109	-0.022348725	-0.232373045	0.208546976	0.002301802	-0.206155001	0.043805188	-0.33160612	0.10513302
0.157455309	SORL1	-0.295644389	-0.008933411	0.269596086	0.121893748	-0.017579209	-0.043522175	0.009109728	-0.026709944	-0.194323686	-0.144440814	0.244371624	0.161873136	0.126463015	-0.252809591	-0.062659562	-0.01419393	0.097453052	-0.170377947	-0.12224731	0.160542303	-0.174636412	0.095864813	-0.126437327	-0.029053884	-0.001915444	0.218214722	-0.162761925	-0.182291178	-0.14479423	0.3175144	-0.151924707	-0.299602415	-0.396832295	-0.028977479	-0.08253677	0.247063084	0.252776765	0.131305423	0.000815134	0.321105605	0.286266449	0.282111934	-0.205867048	-0.21432531	0.070403742	0.040401633	0.182747424	-0.013848451
0.141345147	AGER	-0.186928383	0.020509942	0.09341449	-0.161351343	-0.120811075	-0.063401914	-0.104010969	0.0314591	-0.174763179	0.053441644	0.090990124	0.057326067	0.02275914	-0.321464609	-0.120056945	0.156191437	0.124093647	-0.138143128	-0.06293215	0.109602579	-0.000576035	-0.004328825	-0.086720457	0.002616503	0.346559495	0.135666989	-0.176285549	-0.014253672	-0.214925293	0.238095309	-0.130092745	-0.169163377	-0.080313653	-0.156673909	-0.169471219	0.130962743	0.296618441	0.266889057	-0.178907554	0.233455842	0.238535685	0.117816504	-0.006110113	-0.213651363	-0.140598256	0.000634761	-0.065036841	0.043746458
0.140384253	NR4A2	0.145870399	-0.06812531	-0.15013966	0.026789384	0.020889639	0.152271437	-0.027851434	0.04493107	0.364997834	0.300805674	-0.175750618	0.061325305	-0.011911308	0.345755979	-0.046425742	-0.056714996	-0.10098333	0.259233687	0.077281045	-0.148581214	0.029755643	0.016579046	0.092673395	0.017333198	-0.041380491	-0.155262479	0.121592159	0.10664177	0.145323635	-0.182976843	0.147024294	0.270122404	0.11625962	0.21710091	0.097879203	-0.11194892	-0.215915098	-0.059639407	-0.040071091	-0.226882707	-0.17711346	-0.220293503	0.040777725	0.124266419	-0.040515883	0.101971051	-0.131523182	0.159002842
0.137837407	GRIK1	-0.338275117	-0.070471787	0.109574008	0.046624829	0.080878117	-0.155542298	0.041050154	0.172942729	-0.193331526	-0.058015985	0.207682178	0.057603087	0.029680819	-0.245493955	-0.011629094	0.096495092	0.340895033	-0.228483195	-0.077243398	0.262666396	0.084098902	-0.146727102	-0.183475557	-0.001905755	0.074085385	0.249857977	-0.308056461	0.214563302	0.05348673	0.071723544	-0.093853784	-0.243425386	-0.127195295	-0.100367013	-0.177419145	0.051408548	0.147017135	0.230550523	0.033153166	0.28809961	-0.061286787	-0.124989382	0.068523729	-0.041842012	0.162256849	-0.043931369	0.163567963	-0.25697408
0.137513067	ERBB4	0.307310215	-0.011447776	-0.042059991	0.080864451	0.017813416	0.078200907	0.002186356	0.047190582	0.090105763	-0.095630291	-0.154055866	0.128987806	0.17233523	0.210631161	-0.024061867	0.091132724	-0.144698	0.237410416	0.145260307	0.003818551	0.037775711	0.003573094	0.058350387	-0.061004866	-0.224378038	-0.184937953	-0.030780295	0.05811169	0.192265636	-0.212147138	0.273090399	0.156459444	0.345236053	0.107484128	0.033692598	-0.178496563	-0.259196377	0.004029327	0.141611688	-0.060631017	-0.16490259	-0.015756	-0.005743533	0.079964903	0.077060155	-0.020984399	-0.165380478	0.026055069
0.134291243	FGFR2	0.229934876	-0.148549892	-0.087954098	0.121174143	0.045107954	0.197427704	-0.020126384	-0.07190148	0.204445559	-0.048411888	-0.158978843	0.089962482	0.240390431	0.293759366	0.053908645	-0.044548125	-0.193865471	0.228395011	0.022169565	-0.1732186	-0.025086874	-0.028812867	0.039441008	-0.120740359	-0.215315117	-0.207715927	0.07107962	-0.10944491	0.084595861	-0.164789756	0.159000068	0.256470232	0.147499933	0.236919638	0.171840604	0.003332526	-0.242036211	-0.10378597	0.087734435	-0.168148429	-0.093440257	0.061834225	0.075360064	0.072373665	-0.04454518	0.178948603	-0.142275486	0.23425736
0.130173506	HTR6	-0.266375541	-0.00456464	0.024052165	-0.166197166	0.03449747	-0.304552238	-0.135821033	0.042029491	-0.143976863	-0.025821543	0.038594974	-0.086890541	-0.21922106	-0.240685336	-0.02632489	0.084811617	-0.005864325	-0.208193967	-0.111455794	0.004978715	-0.136675022	-0.266344182	0.015911806	0.034167383	0.188761861	0.109736524	0.036932451	-0.06452899	-0.139106313	0.152248556	-0.133952853	-0.153510345	-0.065071378	-0.183722172	-0.110769835	0.043697524	0.229478529	0.113925206	-0.199105294	0.217925353	0.157170093	-0.140434712	0.057362946	-0.173053092	-0.143624318	-0.113829854	0.000617262	-0.026484179
0.128998313	GLP2R	-0.24494789	-0.014590009	-0.004621431	-0.137870941	0.023999273	-0.17139608	-0.051661704	0.000179941	-0.243338768	-0.137124775	0.128455969	-0.111289028	-0.195770036	-0.248039689	0.052500377	-0.002587545	0.073588739	-0.222880721	-0.226059809	0.105481924	-0.21136157	-0.046067438	0.056627789	0.009132315	0.317782009	0.133994117	-0.076463107	-0.086348136	-0.132589313	0.250238193	-0.173481522	-0.143121331	-0.118797354	-0.062697292	-0.208618556	0.243675788	0.256201995	0.132011885	-0.162908682	0.131509651	0.036961523	-0.009793833	-0.091199954	-0.110903056	-0.077893611	0.02784849	0.062119664	-0.031161799
0.126377791	LDLR	0.017688977	0.087559437	0.029576139	-0.144444958	-0.13127955	0.045745517	-0.196158642	0.123226941	0.496610928	0.162201237	-0.189849903	0.210416967	0.046536053	0.090117871	-0.215179265	-0.108488899	-0.18525502	0.161800283	0.044207856	-0.139068729	-0.096637654	-0.093192523	0.168497336	0.030878944	-0.048224887	-0.124291693	0.217782107	-0.114319478	-0.107194216	-0.012218271	0.225571574	0.136217653	-0.045211952	0.205262594	0.025470669	-0.11567466	-0.010061881	0.0040453	-0.188612165	-0.083691869	0.024064243	-0.156219772	0.052764628	-0.200114192	-0.204163419	0.186379672	-0.286424121	0.341314775
0.121000186	GPR39	-0.17159186	0.099466716	0.069862308	-0.161022416	-0.049065758	-0.227476922	-0.141202796	0.00030866	-0.203724568	-0.081654888	0.067044479	0.08143819	0.010946976	-0.233346374	-0.03860053	0.002939186	-0.009559312	-0.042667775	-0.041048868	-0.029608267	-0.261316297	-0.023371391	0.0561326	-0.085371786	0.113113748	0.080353516	-0.06599945	-0.144430255	-0.196550178	0.07473951	-0.019755278	-0.214384847	-0.229177885	-0.031301809	-0.081125638	0.10577698	0.21294042	0.019726927	-0.102099648	0.163528059	0.207962929	-0.065888403	0.121105364	-0.230410303	-0.155717914	0.172649397	-0.030319104	-0.031543182
0.12034643	EPHB2	0.107900089	0.071961172	-0.185943862	-0.205084564	-0.260112713	-0.116650108	-0.165854422	0.211362009	0.177400229	0.282362194	-0.080819998	0.047528919	-0.243974584	0.098010296	-0.19556638	0.027071165	-0.085282862	0.141546618	-0.051764727	-0.134559957	0.045518987	-0.132260485	-0.0128547	-0.121524385	0.34943383	-0.138683635	-0.011777616	-0.030843916	-0.13756376	-0.10055383	0.172538911	0.052891148	0.137251236	0.00394179	-0.203577682	-0.220475761	0.059820854	0.003498837	-0.015146101	-0.201922314	-0.061229838	-0.228185376	0.399793777	-0.003768542	-0.191963063	0.005014937	-0.261389402	-0.035609192
0.113690212	CHRM2	-0.107382744	-0.050688313	0.005392301	-0.077301247	0.034649617	-0.181910516	0.038307845	0.019043765	-0.123857812	-0.062049951	0.067365295	-0.413537718	-0.140916887	-0.23006309	0.063540595	-0.09511009	0.103210213	-0.252797727	0.098708729	0.248882304	-0.030711352	-0.032446479	0.133766035	0.058782238	-0.009860034	0.093258488	-0.099076686	-0.036547856	-0.123812164	0.219649476	-0.165499837	-0.159315283	-0.190213759	-0.109101714	-0.304391473	0.135223381	0.138577927	0.118175189	-0.003206803	0.098028042	0.066493458	-0.023270841	0.029915771	-0.050521371	0.006077333	-0.065806602	0.172501042	-0.105891549
0.112328166	GPR3	-0.143098719	0.014210363	0.151363647	-0.028596167	0.050989012	-0.254625801	-0.048662201	0.040000924	-0.047600153	-0.25721104	0.064001275	0.055469563	-0.074554643	-0.248450382	-0.088582211	0.113136232	0.040652516	-0.230001929	-0.149577218	0.099882193	-0.143954921	-0.107722485	0.037970582	-0.051018564	-0.040314555	0.078499036	-0.20998033	-0.110911931	-0.18285783	0.063042738	0.009584496	-0.206095478	-0.041019428	-0.252699284	-0.326144354	-0.007046413	0.1413332	0.187294304	0.084297922	0.245779908	0.239259534	0.068475162	0.180023854	-0.13743442	-0.093923131	-0.080337789	-0.011021172	-0.032708246
0.099053676	NTRK1	-0.132895246	-0.032782939	0.026983017	-0.126473466	-0.044505217	-0.143725639	-0.04446735	-0.027937704	0.055220976	-0.077297886	0.017529042	-0.067318894	-0.101301324	-0.13631602	-0.105340036	-0.105165025	-0.08901358	-0.108764632	-0.28833942	-0.007449926	-0.05026089	-0.235469944	-0.045157845	-0.117498622	-0.08087498	-0.002755266	0.043074723	-0.177299688	-0.167168164	0.131274218	-0.117212043	-0.086347842	-0.09793921	-0.166708967	-0.042436843	-0.033749471	0.002694365	-0.001372416	0.064990333	0.101651659	0.243860773	0.06985178	0.173231058	-0.178398524	-0.167101717	-0.278010421	0.007810071	0.052861263
0.071869933	TLR2	-0.104831861	-0.006579621	0.149248105	0.019555292	0.086875938	0.040243225	0.034177708	-0.03678215	0.165420397	-0.177898841	0.077028019	0.0756901	-0.103131885	0.043071022	0.013398207	0.005203196	0.028030666	-0.04706284	-0.098546395	-0.04974951	0.037975241	-0.002738223	0.122102269	-0.000427848	-0.205120839	0.064601211	0.172474244	-0.055548683	-0.050512385	0.115660551	-0.035673534	0.072505351	0.004126754	0.109119722	0.124738749	0.081827743	-0.029604983	0.115329428	0.032755712	-0.004003691	-0.094245726	0.1203257	-0.070914443	-0.029073132	0.001093327	-0.121539861	-0.012094908	0.071737497
[truncated: 727 more columns]
